# Supplementary material for: A retrospective review of vital signs and clinical outcomes of febrile infants younger than 3 months old presenting to the emergency department
Source: PLoS One. 2018 Jan 5;13(1):e0190649. doi: 10.1371/journal.pone.0190649 (PMC5755800; doi:10.1371/journal.pone.0190649)
Supplement: S1 Dataset — (XLSX) [file pone.0190649.s001.xlsx]

## Sheet: Sheet1
Serial Number	Randomised Audit 5% = 92 samples	AGE_IN_MONTHS	GENDER	TEMPERATURE	PR	RR	BP	SPO2	TRIAGE_CATEGORY	SIS	RESPIRATORY	RESPIRATORY - Coded 0 = labored/Absent 1= Mild Distress 2= No distress	ACTIVITY	Activity - Coded 0=Delirium/Stupor/Coma, 1=Lethargy, 2=Normal	COLOR	Color - Coded 0=Cyanotic, 1=Pale/Flushed/Mottled, 2=Normal	PLAY	Play - Coded, 0= Refused to play, 1=Decreased 2=Normal	TEMPERATURE	Temperature - Coded 0=<36.3 or >40, 1=38.3 - 40, 2=36.3-38.3	REATTENDANCE	PREMATURITY (1=Yes, 0=No)	Gestation (weeks)	CO-MORBIDITIES (1=Yes, 0=No)	CO-MORBIDITIES (1=Neuromuscular, 2= Cardiovascular, 3=Respiratory, 4=Renal, 5=Gastrointestinal, 6= Hematology and immunodeficiency, 7=Metabolic, 8=Other congenital or genetic defect, 9=Malignancy)	PROM (18 hours or more, 1=Yes, 0=No, 2= unknown)	GBS (1=Yes, 0=No, 2=unknown)	GBS; treated (1=yes, 0=no)	Prior perinatal sepsis	DAY OF ILLNESS (continuous variable, by days)	ABX PRETREATMENT (1=Yes, 0=No)	RD / RETRACTIONS / GRUNTING	TOXIC / ILL / LETHARGY	CRT > 2S	PARACETAMOL GIVEN	NORMAL SALINE GIVEN	INTRAVENOUS AMPICILLIN GIVEN	MEDICATIONS_GIVEN	PROCEDURES GIVEN	DISPOSITION (Admission to ICU=1, HD=2, GW=3, Discharged=4, AOR =5, Abscond =6, Transfer=7, Others=8)	TW	ANC	HB	PLTS	CRP	UFEME WBC	UFEME RBC	UFEME EC	UFEME Nitrite
1001	0.162545	1.2	MALE	39.5	170	42	72/43	97	88	8	No Distress	2	Normal	2	Normal	2	Decreased	1	38.4 to 40.3 degree	1	0	0	39	0	0	0	0		0	1	0	0	0	0	No	No	No			3	7.49	4.19	13.9	267	13.3	0	0	0	NEG
1003	0.416625	0	MALE	38.6	173	40		100	88	8	No Distress	2	Normal	2	Normal	2	Decreased	1	38.4 to 40.3 degree	1	0	0	39	0	0	2	1		0	1	0	0	0	0	No	No	No			3	14.75	6.64	16.9	365	4.2	870	30	210
1004	0.207142	2.4	MALE	38.2	177	40	85/60	100	88	9	No Distress	2	Normal	2	Normal	2	Decreased	1	36.3 to 38.3 degree	2	0	0	40	0	0	0	1		0	3	0	0	0	0	No	No	No			3	12.72	5.22	9.8	423	3.7	0	0	0	NEG
1005	0.277708	0	MALE	37.9	130	40	66/42	96	88	9	No Distress	2	Normal	2	Normal	2	Decreased	1	36.3 to 38.3 degree	2	0	0	39	0	0	0	1	1	0	1	0	0	0	0	No	No	No			3	12.41	6.45	16.1	311	8.6
1006	0.914007	2.4	MALE	38.5	190	46		100	2	8	No Distress	2	Normal	2	Normal	2	Decreased	1	38.4 to 40.3 degree	1	0	0	39	0	0	0	2		0	1	0	0	0	0	No	No	No			3	16.36	13.09	11.1	337	152	90	10	1	NEG
1007	0.778562	1.2	FEMALE	38.2	138	38		98	88	9	No Distress	2	Normal	2	Normal	2	Decreased	1	36.3 to 38.3 degree	2	0	0	39	0	0	2	2		0	1	0	0	0	0	No	No	No			3	9.05	1.45	12.5	360	3.6	0	0	0	NEG
1010	0.864509	0	FEMALE	37.9	115	38		97	2	10	No Distress	2	Normal	2	Normal	2	Normal	2	36.3 to 38.3 degree	2	0	0	40	0	0	0	0		0	1	0	0	0	0	No	No	No			3	6.63	3.38	19.4	250	3.2	25	60	165	POS
1011	0.0385955	0	MALE	38.1	155	44	74/42	98	88	10	No Distress	2	Normal	2	Normal	2	Normal	2	36.3 to 38.3 degree	2	0	0	38	0	0	0	0		0	1	0	0	0	0	No	No	No			3	15.62	7.81	20.1	253	1.1	0	0	0	NEG
1012	0.184331	2.4	MALE	38.5	182	45	80/52	97	88	8	No Distress	2	Normal	2	Normal	2	Decreased	1	38.4 to 40.3 degree	1	0	0		0	0	2	2		0	2	0	0	0	0	No	No	No			3	6.29	3.77	10.4	4.3	1.8	5	0	15	NEG
1013	0.561053	1.2	MALE	37.8	153	40	60/34	100	1	8	No Distress	2	Normal	2	Pale,Flushed,Mottled	1	Decreased	1	36.3 to 38.3 degree	2	0	0	39+2	0	0	0	0		0	1	0	1	1	0	No	Yes	No	I/V 0.9% SODIUM CHLORIDE ;		2	3.52	2.22	10.4	431	2.2	0	0	0	0
1014	0.802583	2.4	FEMALE	37.7	142	35		97	2	9	No Distress	2	Normal	2	Normal	2	Decreased	1	36.3 to 38.3 degree	2	0	0	38	0	0	0	0		0	3	0	0	0	0	No	No	No			3						75	5	10	NEG
1015	0.664825	2.4	FEMALE	38	170	45		98	88	9	Some Distress	1	Normal	2	Normal	2	Normal	2	36.3 to 38.3 degree	2	0	0	39	0	0	2	2		0	2	0	0	0	0	No	No	No			3						600	22	345	NEG
1016	0.400905	1.2	MALE	38.1	148	40	72/49	100	88	9	No Distress	2	Normal	2	Normal	2	Decreased	1	36.3 to 38.3 degree	2	0			0	0	0	2		0	2	0	0	0	0	No	No	No			3	14.49	9.27	10.8	359	39.2	0	0	0	NEG
1018	0.367596	0	FEMALE	38.8	174	36		99	88	9	No Distress	2	Normal	2	Normal	2	Normal	2	38.4 to 40.3 degree	1	0	0	40	0	0	0	0		0	2	0	0	0	0	No	No	No			3	7.03	4.43	17.3	174	3.9	1	6	59	NEG
1021	0.948443	1.2	MALE	38.6	214	50	91/54	100	1	7	Some Distress	1	Normal	2	mottling lower limbs	1	Decreased	1	38.4 to 40.3 degree	1	0	1	36	0	0	0	2		0	1	0	0	0	0	No	Yes	No	I/V 0.45% NaCl / 5% GLUCOSE (R) ; I/V 0.9% SODIUM CHLORIDE ;		3	17.07	11.61	12.9	536	20	0	5	40	NEG
1023	0.71163	1.2	MALE	37.5	158	36	91/50	100	2	10	No Distress	2	Normal	2	Normal	2	Normal	2	36.3 to 38.3 degree	2	0	0	39	0	0	0	0		0	2	0	0	0	0	No	No	No			3	21.17	8.68	13.7	432	52.5	0	0	0	NEG
1025	0.47748	1.2	FEMALE	38.3	188	38		97	88	9	No Distress	2	Normal	2	Normal	2	Decreased	1	36.3 to 38.3 degree	2	0	0		0	0	0	2		0	1	0	0	0	0	No	No	No			3	18.23	7.66	9.6	611	10.5	0	3	11	NEG
1026	0.4744	2.4	FEMALE	38.7	175	45		99	88	8	No Distress	2	Normal	2	Normal	2	Decreased	1	38.4 to 40.3 degree	1	0	0	39	0	0	0	0		0	2	0	0	0	0	No	No	No			3	22.08	11.48	11.1	364	34.4	0	17	9	NEG
1027	0.892125	1.2	MALE	38.2	198	40	97/72	98	88	9	No Distress	2	Normal	2	Normal	2	Decreased	1	36.3 to 38.3 degree	2	0	0	40	0	0	0	1	1	0	1	0	0	0	0	No	Yes	No	I/V 0.9% SODIUM CHLORIDE ;		3	11.93	2.39	14.3	227	26.1	266	2	11	NEG
1029	0.80244	2.4	FEMALE	37.6	172	42		98	2	9	No Distress	2	Normal	2	Normal	2	Decreased	1	36.3 to 38.3 degree	2	0	0	39	0	0	2	2		0	21	0	0	0	0	No	No	No			3	11.37	3.07	11.8	524	2.1
1030	0.390147	0	FEMALE	38.6	148	40	73/47	100	88	9	No Distress	2	Normal	2	Normal	2	Normal	2	38.4 to 40.3 degree	1	0	0	39	0	0	0	0		0	1	0	0	0	0	No	No	No			3	9.66	2.61	15.5	413	3.9	25	55	0	NEG
1031	0.877467	1.2	FEMALE	37.7	165	40	85/38	100	1	8	No Distress	2	Lethargy	1	Normal	2	Decreased	1	36.3 to 38.3 degree	2	0	0		0	0	2	2		0	4	1, IV Tazobactam	0	0	0	No	No	No	I/V 0.45% NaCl / 5% GLUCOSE (R) ;		2	12.45	6.72	8.3	957	309.3	45	35	2	0
1032	0.375372	0	FEMALE	39.3	166	44		100	88	8	No Distress	2	Normal	2	Normal	2	Decreased	1	38.4 to 40.3 degree	1	0	0	39+3	0	0	0	0		0	1	0	0	0	0	No	No	No			3	11.71	8.78	20	95	10	10	130	0	NEG
1033	0.391636	1.2	FEMALE	37.8	185	48		100	88	8	No Distress	2	Normal	2	Normal	2	Refuses to Play	0	36.3 to 38.3 degree	2	0	0		0	0	0	2		0	1	0	0	0	1	No	No	No			1	15.71	6.13	12.2	622	2.5	0	0	0	0
1034	0.412422	2.4	FEMALE	37.7	172	40		98	88	9	No Distress	2	Normal	2	Normal	2	Decreased	1	36.3 to 38.3 degree	2	0	0	38	0	0	0	0		0	1	0	0	0	0	No	No	No			3						0	0	0	NEG
1036	0.865348	2.4	FEMALE	37.7	160	40	85/35	100	2	10	No Distress	2	Normal	2	Normal	2	Normal	2	36.3 to 38.3 degree	2	0	0	37+6	0	0	2	2		0	4	0	0	0	0	No	No	No			3	10.35	4.76	8.9	579	11.2	0	0	0	NEG
1038	0.889677	2.4	FEMALE	37.7	150	36		100	88	9	Some Distress	1	Normal	2	Normal	2	Normal	2	36.3 to 38.3 degree	2	0	0	38	0	0	0	2		0	2	0	0	0	0	No	No	No			3
1041	0.335791	2.4	MALE	38	138	44		99	88	9	No Distress	2	Normal	2	Normal	2	Decreased	1	36.3 to 38.3 degree	2	0	0		0	0	0	1	1	0	1	0	0	0	0	No	No	No			3	16.67	7	10.9	433	1.8	0	0	0	NEG
1044	0.956215	1.2	FEMALE	38.1	197	45		100	88	9	No Distress	2	Normal	2	Normal	2	Decreased	1	36.3 to 38.3 degree	2	0	0	37	0	0	0	0		0	5	0	0	0	0	Yes	No	No	Paracetamol syrup(10mg/kg) ;		3	6.48	2.59	13.8	433	8.4	0	0	0	NEG
1049	0.117304	1.2	FEMALE	38.5	162	38	90/51	98	88	9	No Distress	2	Normal	2	Normal	2	Normal	2	38.4 to 40.3 degree	1	0	0	40+3	0	0	2	2		0	3	0	0	0	0	No	No	No			3	10.41	3.23	14.3	157	0.2	0	5	0	NEG
1050	0.441812	1.2	MALE	37.6	160	44	87/61	100	1	9	No Distress	2	Normal	2	Normal	2	Decreased	1	36.3 to 38.3 degree	2	0	0		0	0	0	1		0	1	0	1	0	1	No	Yes	No	I/V 0.9% SODIUM CHLORIDE ;		2	6.26	1.63	11	230	0.8	10	8	0	0
1052	0.754956	2.4	MALE	38.7	180	44	91/42	99	88	9	No Distress	2	Normal	2	Normal	2	Normal	2	38.4 to 40.3 degree	1	0	0	37+6	0	0	0	0		0	1	0	0	0	0	No	No	No			3	9.22	4.52	9.1	436	8.1	0	0	0	NEG
1053	0.819058	1.2	MALE	38	171	40	93/67	97	88	10	No Distress	2	Normal	2	Normal	2	Normal	2	36.3 to 38.3 degree	2	0	0		0	0	0	0		0	2	0	0	0	0	No	No	No			3						0	0	0	NEG
1054	0.169431	1.2	FEMALE	37.5	170	40	103/76	99	1	10	No Distress	2	Normal	2	Normal	2	Normal	2	36.3 to 38.3 degree	2	0	0	37	0	0	0	1		0	0	0	0	0	0	No	No	No	IV KCL 7.45% ; IV NACL 20% ; IV DEXTROSE 10% ;		3	10.84	3.58	14.4	402	0.5	0	0	0	NEG
1056	0.326639	1.2	FEMALE	37.6	158	40	79/61	98	88	9	No Distress	2	Normal	2	Normal	2	Decreased	1	36.3 to 38.3 degree	2	0	0	39	0	0	0	2		0	1	0	0	0	0	No	No	No			3	21.38	5.56	14.5	547	0.3	10	13	0	NEG
1057	0.369776	2.4	MALE	37.7	172	38	103/71	100	2	10	No Distress	2	Normal	2	Normal	2	Normal	2	36.3 to 38.3 degree	2	0	0	38	0	0	2	2		0	2	0	0	0	0	No	No	No	ADRENALINE (1:1000) :SALINE NEB ;		3
1058	0.218989	2.4	MALE	38	138	40		99	88	10	No Distress	2	Normal	2	Normal	2	Normal	2	36.3 to 38.3 degree	2	0	0	41	0	0	0	0		0	1	0	0	0	0	No	No	No			3	17	8.84	11.8	508	0.4	0	0	0	NEG
1060	0.790247	2.4	FEMALE	37.9	140	40	100/61	100	2	9	No Distress	2	Normal	2	Normal	2	Decreased	1	36.3 to 38.3 degree	2	0	0	37	0	0	2	2		0	1	0	0	0	0	No	No	No			3						13	0	2	NEG
1061	0.755028	1.2	MALE	37.7	167	40	96/50	100	2	9	No Distress	2	Normal	2	Normal	2	Decreased	1	36.3 to 38.3 degree	2	0	1	36	0	0	0	1	1	0	1	0	0	0	0	No	No	No			3	18.36	2.02	10.5	514	0.8	0	0	0	NEG
1062	0.826981	1.2	FEMALE	39.6	200	44		99	88	9	No Distress	2	Normal	2	Normal	2	Normal	2	38.4 to 40.3 degree	1	0	0	40	0	0	0	1	0	0	4	0	0	0	0	No	No	No			3	13.31	4.79	15.2	549	155	0	0	2	NEG
1063	0.691653	1.2	MALE	37.6	146	54	93/45	100	2	9	No Distress	2	Normal	2	Normal	2	Decreased	1	36.3 to 38.3 degree	2	0	0	40	0	0	0	1	1	0	1	0	0	0	0	No	No	No			3						0	0	0	NEG
1064	0.353579	1.2	MALE	38.2	164	54	92/56	100	1	8	No Distress	2	Normal	2	Pale,Flushed,Mottled	1	Decreased	1	36.3 to 38.3 degree	2	0	0	38	0	0	0	0		0	1	0	0	0	0	No	Yes	No	I/V 0.9% SODIUM CHLORIDE ;		3	14.28	7.28	10.6	457	34.6	13	4	2	NEG
1067	0.877809	2.4	FEMALE	39.2	187	48	101/53	97	88	8	No Distress	2	Normal	2	Normal	2	Decreased	1	38.4 to 40.3 degree	1	0	0	39	0	0	0	0		0	1	0	0	0	0	No	No	No			3	23	12.42	10.6	388	41.8	28	20	48	NEG
1068	0.864042	2.4	MALE	38.5	188	48		100	88	8	No Distress	2	Normal	2	Normal	2	Decreased	1	38.4 to 40.3 degree	1	0	0	39	0	0	0	0		0	2	0	0	0	0	No	No	No			3	21.98	10.33	10.4	539	25.6	270	17	5	NEG
1069	0.763001	1.2	MALE	39.1	189	40		99	88	8	No Distress	2	Normal	2	Normal	2	Decreased	1	38.4 to 40.3 degree	1	0	0	40	0	0	2	1	1	0	1	0	0	0	0	No	No	No			3	15.07	7.23	11.5	472	66.4	833	50	17	NEG
1074	0.758386	2.4	FEMALE	39.2	173	40	92/58	100	88	9	No Distress	2	Normal	2	Normal	2	Normal	2	38.4 to 40.3 degree	1	0	0	40	0	0	0	0		0	1	0	0	0	0	No	No	No			3	12.07	6.4	11.5	527	4.5	0	0	0	NEG
1076	0.684184	0	FEMALE	38	156	48		100	88	10	No Distress	2	Normal	2	Normal	2	Normal	2	36.3 to 38.3 degree	2	0	0	39	0	0	0	0		0	4	0	0	0	0	No	No	No			3	14.37	5.17	14.8	669	2.4	2	6	17	NEG
1078	0.868835	2.4	MALE	37.6	130	40	90/40	100	2	10	No Distress	2	Normal	2	Normal	2	Normal	2	36.3 to 38.3 degree	2	0	0	39	0	0	2	1	0	0	1	0	0	0	0	No	No	No			3
1082	0.66659	1.2	MALE	38	163	48	76/42	99	2	10	No Distress	2	Normal	2	Normal	2	Normal	2	36.3 to 38.3 degree	2	0	0	39	0	0	0	2		0	3	0	0	0	0	No	No	No			3	17.69	6.37	11.7	380	40.6	0	0	0	NEG
1083	0.618178	0	FEMALE	38	98	40	61/33	97	88	9	No Distress	2	Normal	2	Normal	2	Decreased	1	36.3 to 38.3 degree	2	0	1	35	0	0	0	1	1	0	1	0	0	0	0	No	No	No			3	12.13	6.91	21	272	5.7	25	20	30	POS
1084	0.513504	2.4	MALE	38.3	179	40	97/63	99	88	9	No Distress	2	Normal	2	Normal	2	Decreased	1	36.3 to 38.3 degree	2	0	0	39+6	0	0	0	0		0	1	0	0	0	0	No	No	No			3	17.17	5.15	11	508	54.2	245	5	20
1085	0.206213	2.4	MALE	38.7	191	44	95/66	96	88	9	No Distress	2	Normal	2	Normal	2	Normal	2	38.4 to 40.3 degree	1	0	0	37	1	2	2	2		0	1	0	0	0	0	No	No	No			3	10.66	7.89	11.1	566	6.8	0	2	0	NEG
1086	0.757885	0	MALE	38.4	189	48		97	88	9	No Distress	2	Normal	2	Normal	2	Normal	2	38.4 to 40.3 degree	1	0	0	39	0	0	0	0		0	1	0	0	0	0	No	No	No			3	13.83	6.36	21.2	251		7	3	10	NEG
1087	0.398025	2.4	MALE	38.8	187	45	106/51	97	88	8	No Distress	2	Normal	2	Pale,Flushed,Mottled	1	Normal	2	38.4 to 40.3 degree	1	0	0	38+5	0	0	0	0		0	2	0	0	0	0	No	No	No			3	11.05	2.43	10.8	307	0.9	0	8	8	NEG
1088	0.43122	2.4	FEMALE	38.6	170	40	86/45	99	88	9	No Distress	2	Normal	2	Normal	2	Normal	2	38.4 to 40.3 degree	1	0	0	40	0	0	2	2		0	2	0	0	0	0	No	No	No			3	18.49	8.14	10.4	513	34.9	103	10	7	NEG
1095	0.739815	0	MALE	37.9	180	32	107/61	100	88	9	No Distress	2	Normal	2	Pale,Flushed,Mottled	1	Normal	2	36.3 to 38.3 degree	2	0	0	38+3	0	0	0	0		0	1	0	0	0	0	No	No	No			3	16.9	8.79	14.9	384	59.9	0	0	0	NEG
1097	0.17142	0	FEMALE	38.5	188	40		100	88	9	No Distress	2	Normal	2	Normal	2	Normal	2	38.4 to 40.3 degree	1	0	0	39	0	0	0	0		0	1	0	0	0	0	No	No	No			3	15.2	9.58	16.9	302	0.6	2	2	2	NEG
1099	0.893951	2.4	FEMALE	38.1	181	40		100	88	9	No Distress	2	Normal	2	Normal	2	Decreased	1	36.3 to 38.3 degree	2	0	0	40	0	0	0	1	1	0	1	0	0	0	0	No	No	No			3	6.56	1.77	11.1	551	0.3	0	2	0	NEG
1100	0.677805	2.4	MALE	38.3	179	30	107/79	97	88	10	No Distress	2	Normal	2	Normal	2	Normal	2	36.3 to 38.3 degree	2	0	0	37	0	0	2	2		0	4	0	0	0	0	No	No	No			3	26.03	13.8	9.2	594	358.6	615	50	0	POS
1103	0.18068	1.2	MALE	38.3	180	30	130/91	97	1	5	Some Distress	1	Lethargy	1	Pale,Flushed,Mottled	1	Refuses to Play	0	36.3 to 38.3 degree	2	0	1	36 + 2	0	0	1	0		0	3	0	1	1	1	No	Yes	Yes	I/V 0.45% NaCl / 5% GLUCOSE (R) ; IV AMPICILLIN ; I/V 0.9% SODIUM CHLORIDE ; I/V 0.9% SODIUM CHLORIDE ;		1	3.76	1.88	14.2	267	65.7	25	5	5	0
1104	0.824464	2.4	MALE	39	181	36		97	88	8	No Distress	2	Normal	2	Normal	2	Decreased	1	38.4 to 40.3 degree	1	0	0	38	0	0	0	2		0	2	0	0	0	0	No	No	No			3	13.45	6.86	9.4	378	1.6	0	0	0	NEG
1105	0.97349	1.2	MALE	38.5	158	40	111/47	98	88	9	No Distress	2	Normal	2	Normal	2	Normal	2	38.4 to 40.3 degree	1	0			0	0	0	0		0	2	0	0	0	0	No	No	No			3	13.81	5.8	10.8	348	4.4	0	0	0	NEG
1109	0.213852	2.4	MALE	37.7	165	45		100	2	10	No Distress	2	Normal	2	Normal	2	Normal	2	36.3 to 38.3 degree	2	0	0	39	0	0	2	1	0	0	14	0	0	0	0	No	No	No			3
1111	0.0769318	1.2	MALE	37.9	200	30	75/43	100	88	10	No Distress	2	Normal	2	Normal	2	Normal	2	36.3 to 38.3 degree	2	0	0	39	0	0	0	0		0	1	0	0	0	0	No	No	No			3	16.62	2.99	10.7	486	0.5	18	270	2	NEG
1113	0.505143	2.4	FEMALE	38.7	157	40	87/56	97	88	9	No Distress	2	Normal	2	Normal	2	Normal	2	38.4 to 40.3 degree	1	0	0	37	0	0	2	1	1	0	1	0	0	0	0	No	No	No			3	11.68	11.6	6.77	330	7.3	20	0	15	NEG
1115	0.415263	2.4	FEMALE	38.1	171	34	112/76	100	88	9	No Distress	2	Normal	2	Normal	2	Decreased	1	36.3 to 38.3 degree	2	0	0	38+4	0	0	0	1	0	0	1	0	0	0	0	No	No	No			3	4.02	1.13	12.1	320	0.8	0	0	0	NEG
1116	0.761426	1.2	MALE	38.7	176	40		98	88	8	No Distress	2	Normal	2	Normal	2	Decreased	1	38.4 to 40.3 degree	1	0	0	38	0	0	2	0		0	4	0	0	0	0	No	No	No			3	7.65	4.05	14.1	259	62.1	9	4	4	NEG
1118	0.77987	2.4	MALE	37.7	149	40	94/56	100	88	8	No Distress	2	Normal	2	Pale,Flushed,Mottled	1	Decreased	1	36.3 to 38.3 degree	2	0	0	38	0	0	2	0		0	2	0	0	0	0	No	No	No			3	9.41	2.73	11.6	365	2.7	0	0	0	NEG
1120	0.115443	2.4	FEMALE	38.8	179	40		100	88	9	No Distress	2	Normal	2	Normal	2	Normal	2	38.4 to 40.3 degree	1	0	1	36	1	8	2	2		0	2	0	0	0	0	No	No	No			3	19.61	8.04	10.7	310	129.8	215	425	5	NEG
1125	0.0904031	1.2	MALE	39.2	186	30	98/48	98	88	9	No Distress	2	Normal	2	Normal	2	Normal	2	38.4 to 40.3 degree	1	0	0	41	0	0	0	2		0	2	0	0	0	0	No	No	No			3	4.73	2.03	9	462	1.3	0	0	0	NEG
1127	0.384692	2.4	MALE	38.7	176	40	111/66	100	88	9	No Distress	2	Normal	2	Normal	2	Normal	2	38.4 to 40.3 degree	1	0	0	37+4	0	0	0	1	1	0	3	0	0	0	0	No	No	No			3	14.88	9.08	10.7	432	131.8	582	32	4	NEG
1129	0.609625	2.4	FEMALE	38.2	168	52	91/54	98	88	10	No Distress	2	Normal	2	Normal	2	Normal	2	36.3 to 38.3 degree	2	0	0	40	0	0	2	1	1	0	2	0	0	0	0	No	No	No			3	6.76	3.65	10.5	634	1.3	0	0	0	NEG
1131	0.159167	2.4	MALE	37.8	155	45	90/55	100	2	10	No Distress	2	Normal	2	Normal	2	Normal	2	36.3 to 38.3 degree	2	0	1	36+6	0	0	2	2		0	1	0	0	0	0	No	No	No			3						0	0	0	NEG
1132	0.650638	1.2	FEMALE	38.8	155	49	89/60	99	88	9	No Distress	2	Normal	2	Normal	2	Normal	2	38.4 to 40.3 degree	1	0	0	38	0	0	0	0		0	1	0	0	0	0	No	No	No			3	4.76	1.43	11.7	320	7	1	6	4	NEG
1137	0.273338	2.4	FEMALE	37.6	153	30	83/50	98	88	9	No Distress	2	Normal	2	Normal	2	Decreased	1	36.3 to 38.3 degree	2	0	0		0	0	0	2		0	2	0	0	0	0	No	No	No			3	5.32	3.46	10	303	55.4	2	2	0	NEG
1138	0.214308	0	FEMALE	37.5	159	44		99	2	10	No Distress	2	Normal	2	Normal	2	Normal	2	36.3 to 38.3 degree	2	0	1	36	0	0	0	0		0	2	0	0	0	0	No	No	No			3	5.27	1.32	16.7	156	0.6	0	0	0	NEG
1141	0.993026	2.4	FEMALE	38.5	180	44	83/64	100	88	9	No Distress	2	Normal	2	Normal	2	Normal	2	38.4 to 40.3 degree	1	0	0		0	0	0	0		0	2	0	1	0	0	Yes	No	No	Paracetamol supp (125mg) ; I/V 0.45% NaCl / 5% GLUCOSE (R) ;		2	4.49	2.65	10.5	326	0.6	190	80	72	0
1145	0.82992	1.2	FEMALE	37.7	169	40		99	2	9	No Distress	2	Normal	2	Normal	2	Decreased	1	36.3 to 38.3 degree	2	0	0	39	0	0	2	2		0	1	0	0	0	0	No	No	No			3	4.72	2.83	15.3	378	11.2	30	20	70	NEG
1149	0.912591	1.2	FEMALE	38.1	180	30		97	88	9	No Distress	2	Normal	2	Normal	2	Decreased	1	36.3 to 38.3 degree	2	0	0		0	0	0	1	1	0	14	0	0	0	0	No	No	No			3	8.69	4.78	13	233	16.8	13	7	12	NEG
1150	0.510221	2.4	MALE	37.9	130	30	80/53	98	2	9	No Distress	2	Normal	2	Normal	2	Decreased	1	36.3 to 38.3 degree	2	0	0	38	0	0	0	0		0	14	0	0	0	0	No	No	No			3	18.35	6.97	10.3	388	19.9	2	5	282	NEG
1155	0.709098	2.4	MALE	38.3	164	38	87/49	100	88	9	No Distress	2	Normal	2	Normal	2	Decreased	1	36.3 to 38.3 degree	2	0	0	39	0	0	0	2		0	3	0	0	0	0	No	No	No			3	10.52	2.42	11.8	355	0.5	0	0	0	NEG
1157	0.421099	0	MALE	38.6	176	40		98	88	8	No Distress	2	Normal	2	Normal	2	Decreased	1	38.4 to 40.3 degree	1	0	0	38	0	0	0	0		0	1	0	0	0	0	No	No	No			3	11.48	5.4	13.5	489	5.4	0	0	0	NEG
1159	0.62935	0	FEMALE	38	156	34	80/50	98	88	9	No Distress	2	Normal	2	Normal	2	Decreased	1	36.3 to 38.3 degree	2	0	0		0	0	0	1	1	0	1	0	0	0	0	No	No	No			3	14.89	7.44	16.4	391	1.4	40	0	125	NEG
1161	0.184614	2.4	MALE	39.1	215	40	72/52	97	1	8	No Distress	2	Normal	2	Normal	2	Decreased	1	38.4 to 40.3 degree	1	0	0		0	0	0	0		0	1	0	0	0	0	No	Yes	No	I/V 0.9% SODIUM CHLORIDE ;		3	4.58	1.97	10.5	317	6.2	0	0	0	NEG
1164	0.999639	1.2	FEMALE	38.6	174	36	97/47	99	88	9	No Distress	2	Normal	2	Normal	2	Normal	2	38.4 to 40.3 degree	1	0	0	40	0	0	0	0		0	1	0	0	0	0	No	No	No			3	5.1	2.55	10.5	505	2.2	0	4	0	NEG
1167	0.417392	2.4	MALE	38.6	150	45	80/60	100	88	9	No Distress	2	Normal	2	Normal	2	Normal	2	38.4 to 40.3 degree	1	0	0	40	0	0	0	1	1	0	1	0	0	0	0	No	No	No			3	8.61	4.91	10.4	403	7.5	9	7	9	NEG
1168	0.482396	1.2	FEMALE	38.7	189	40	93/68	100	1	7	No Distress	2	Normal	2	Pale,Flushed,Mottled	1	Decreased	1	38.4 to 40.3 degree	1	0	0	38	0	0	0	0		0	2	0	0	0	0	No	Yes	No	I/V 0.45% NaCl / 5% GLUCOSE (R) ; I/V 0.9% SODIUM CHLORIDE ;		3	9.75	2.73	10.1	723	16.2	0	25	0	NEG
1171	0.685221	1.2	FEMALE	38.1	150	46	96/54	98	88	10	No Distress	2	Normal	2	Normal	2	Normal	2	36.3 to 38.3 degree	2	0	0	38	0	0	0	2		0	1	0	0	0	0	No	No	No	IV NACL 20% ; IV DEXTROSE 10% ;		3	18.3	9.88	12.4	432	<0.2	428	10	60	NEG
1173	0.0875843	1.2	FEMALE	38.3	156	48	101/43	97	88	10	No Distress	2	Normal	2	Normal	2	Normal	2	36.3 to 38.3 degree	2	0	0	38	0	0	0	1		0	0	1	0	0	0	No	No	No			3	14.29	3.57	15	556	9.1	5	10	5	NEG
1174	0.656186	2.4	MALE	38.7	146	40	80/53	100	88	8	No Distress	2	Normal	2	Normal	2	Decreased	1	38.4 to 40.3 degree	1	0	0	38	0	0	0	0		0	1	0	0	0	0	No	No	No			3	13.14	6.96	12.3	240	6.5	0	0	0	NEG
1176	0.234351	2.4	MALE	37.8	198	56	98/42	44	1	6	Some Distress	1	Lethargy	1	Pale,Flushed,Mottled	1	Decreased	1	36.3 to 38.3 degree	2	0	1	36 + 3	0	0	0	2		0	2	0	0	1	0	No	No	No	I/V 0.45% NaCl / 5% GLUCOSE (R) ; ADRENALINE (1:1000) :SALINE NEB ;		2	8.88	4.44	10.4	528	17.7
1177	0.564211	1.2	MALE	38.7	157	52		97	88	7	Some Distress	1	Normal	2	Normal	2	Decreased	1	38.4 to 40.3 degree	1	0	1	36	0	0	0	2		0	1	0	0	0	0	No	No	No			3	8.41	2.35	10.8	344	8.1	0	0	0	NEG
1181	0.489394	2.4	MALE	38.3	162	38		96	88	9	No Distress	2	Normal	2	Normal	2	Decreased	1	36.3 to 38.3 degree	2	0	0	40	0	0	2	2		0	1	0	0	0	0	No	No	No			3	7.64	1.53	11.5	360	0.4	0	10	0	NEG
1183	0.312899	2.4	MALE	38.2	186	40	104/80	99	88	9	No Distress	2	Normal	2	Normal	2	Decreased	1	36.3 to 38.3 degree	2	0	1	34+5	0	0	1	0		0	1	0	0	0	0	No	No	No			3	5.28	2.11	9.7	411	4.1	0	0	0	NEG
1185	0.329079	2.4	MALE	37.9	135	38	94/62	100	2	9	No Distress	2	Normal	2	Normal	2	Decreased	1	36.3 to 38.3 degree	2	0	0	38	0	0	0	0		0	2	0	0	0	0	No	No	No			3	21.31	7.67	10	370	5.5	1520	42	0	NEG
1187	0.221943	2.4	FEMALE	38.8	186	40		99	88	8	No Distress	2	Normal	2	Normal	2	Decreased	1	38.4 to 40.3 degree	1	0	0	37	0	0	0	0		0	1	0	0	0	0	No	No	No			3	10.9	5.23	10.8	465	7.8	28	0	6	NEG
1191	0.0241616	1.2	FEMALE	38.4	168	48	No BP taken in CE, first ward BP 92/43	98	88	9	No Distress	2	Normal	2	Normal	2	Normal	2	38.4 to 40.3 degree	1	0	0	38	0	0	0	0		0	1	0	0	0	0	No	No	No			3	8.07	1.45	11.1	468	0.3	0	0	0	NEG
1192	0.530309	2.4	MALE	38.7	199	50	97/53	100	1	7	No Distress	2	Lethargy	1	slightly mottled	1	Decreased	1	38.4 to 40.3 degree	1	0	0		0	0	0	1	0	0	4	0	1	1	0	No	Yes	No	I/V 0.9% SODIUM CHLORIDE ; I/V 0.45% NaCl / 5% GLUCOSE (R) ; I/V 0.9% SODIUM CHLORIDE ;		2	21.26	13.18	12.5	381	8.2	390	270	40	0
1193	0.765383	0	MALE	37.9	163	45	81/53	100	2	10	No Distress	2	Normal	2	Normal	2	Normal	2	36.3 to 38.3 degree	2	0	0	38	0	0	0	0		0	1	0	0	0	0	No	No	No			3	8.52	3.75	13.5	450	1.7	0	0	0	NEG
1194	0.18556	2.4	MALE	38.9	191	50		98	88	8	No Distress	2	Normal	2	Normal	2	Decreased	1	38.4 to 40.3 degree	1	0	0	38	0	0	0	1	1	0	3	0	0	0	0	No	No	No			3	8.55	3.68	11.1	436	41.5	0	5	0	POS
1195	0.131303	2.4	MALE	38.9	139	36		99	88	9	No Distress	2	Normal	2	Normal	2	Normal	2	38.4 to 40.3 degree	1	0	0	38	1	4	0	2		0	1	0	0	0	0	No	No	No			3	10.81	4.86	10.6	514	6	>2000	8	99	POS
1196	0.728162	1.2	FEMALE	38.4	148	40		100	88	9	No Distress	2	Normal	2	Normal	2	Normal	2	38.4 to 40.3 degree	1	0	0	39	0	0	0	1	1	0	2	0	0	0	0	No	Yes	No	I/V 0.45% NaCl / 5% GLUCOSE (R) ; I/V 0.9% SODIUM CHLORIDE ;		3	8.07	4.12	11.3	491	41.9	17	740	670	NEG
1199	0.131895	2.4	MALE	38.3	180	40	90/47	100	88	10	No Distress	2	Normal	2	Normal	2	Normal	2	36.3 to 38.3 degree	2	0	0	40	0	0	2	2		0	21	0	0	0	0	No	No	No			3	13.14	8.15	10.5	473	20.2	17	12	0	NEG
1202	0.758736	1.2	MALE	38.7	175	36	89/45	100	1	9	No Distress	2	Normal	2	Normal	2	Normal	2	38.4 to 40.3 degree	1	0	0	38	0	0	0	1	1	0	1	0	0	0	0	No	Yes	No	I/V 0.9% SODIUM CHLORIDE ;		3	11.57	2.31	9.5	503	0.7	68	2	3	NEG
1203	0.308728	1.2	MALE	38	166	42		100	88	9	No Distress	2	Normal	2	Normal	2	Decreased	1	36.3 to 38.3 degree	2	0	0	38+6	0	0	0	0		0	1	0	0	0	0	No	No	No			3	8.96	2.06	8.8	538	145.8	0	0	0	NEG
1204	0.453404	2.4	MALE	38	165	45		98	2	10	No Distress	2	Normal	2	Normal	2	Normal	2	36.3 to 38.3 degree	2	0	0		0	0	2	2		0	1	0	0	0	0	No	No	No			3	16.97	9.16	11	491	19	>2000	20	0	NEG
1205	0.500726	1.2	MALE	38.2	169	54	96/57	100	88	9	No Distress	2	Normal	2	Normal	2	Decreased	1	36.3 to 38.3 degree	2	0	0	38	0	0	2	2		0	1	0	0	0	0	No	No	No			3	32.46	16.23	10.6	770	60.3	0	0	0	NEG
1209	0.281857	2.4	MALE	38.9	170	40	88/43	98	88	9	No Distress	2	Normal	2	Normal	2	Normal	2	38.4 to 40.3 degree	1	0	0	40	0	0	2	2		0	1	0	0	0	0	No	No	No			3	10.22	4.6	11.3	300	7.7	0	0	0	NEG
1212	0.665082	0	MALE	38.2	149	46		99	88	9	No Distress	2	Normal	2	Normal	2	Decreased	1	36.3 to 38.3 degree	2	0	0	40	0	0	0	0		0	1	0	0	0	0	No	No	No			3	14.58	7.14	18	280	8.2	35	30	15	NEG
1213	0.559953	1.2	MALE	37.5	150	34	80/53	94	1	9	Some Distress	1	Normal	2	Normal	2	Normal	2	36.3 to 38.3 degree	2	0	0		1	3	0	2		0	7	0	1	1	0	No	No	No	ADRENALINE (1:1000) :SALINE NEB ;		2	13.78	3.03	10.6	639	1.3	0	0	0	0
1215	0.487055	2.4	MALE	38	157	50	80/48	100	88	9	No Distress	2	Normal	2	Normal	2	Decreased	1	36.3 to 38.3 degree	2	0	0	40	0	0	2	2		0	1	0	0	0	0	No	No	No			3	7.91	2.21	11	457	0.3	0	0	0	NEG
1219	0.45729	0	FEMALE	38.1	168	38		100	88	9	No Distress	2	Normal	2	Normal	2	Decreased	1	36.3 to 38.3 degree	2	0	0	37	0	0	2	2		0	1	0	0	0	0	No	No	No			3	8.14	6.67	14.7	283	0.5	0	0	0	NEG
1222	0.907695	0	FEMALE	38.2	128	40	62/34	98	88	10	No Distress	2	Normal	2	Normal	2	Normal	2	36.3 to 38.3 degree	2	72hrs	1	35+4	0	0	0	2		0	1	0	0	0	0	No	No	No			3	11.42	3.54	14.8	551	0.3	10	8	10	NEG
1223	0.354235	1.2	FEMALE	38.6	130	40	64/45	100	88	9	No Distress	2	Normal	2	Normal	2	Normal	2	38.4 to 40.3 degree	1	0	0	38	0	0	0	2		0	1	0	0	0	0	No	No	No			3	7.03	2.11	13.1	348	0.7	0	2	18	NEG
1226	0.35046	1.2	MALE	37.9	158	34	73/35	97	2	9	No Distress	2	Normal	2	Normal	2	Decreased	1	36.3 to 38.3 degree	2	0	0	38	0	0	0	0		0	1	0	0	0	0	No	No	No			3	8.84	3.45	10.9	21.9	14.2	0	0	0	NEG
1228	0.58893	1.2	MALE	39	191	40	82/53	100	1	8	No Distress	2	Normal	2	mottled	1	Decreased	1	38.4 to 40.3 degree	1	0	0	38	1	6	0	2		0	1	0	0	0	0	No	Yes	No	I/V 0.9% SODIUM CHLORIDE ; I/V 0.9% SODIUM CHLORIDE ;		3	8.53	3.92	12	254	7.2	0	0	0	NEG
1230	0.582273	2.4	MALE	37.6	170	40	105/61	100	88	9	No Distress	2	Normal	2	Normal	2	Decreased	1	36.3 to 38.3 degree	2	0	0	37	0	0	2	1	1	0	1	0	0	0	0	Yes	No	No	Paracetamol syrup(10mg/kg) ;		3	11.94	7.28	11.6	373	3.3	0	0	0	NEG
1231	0.423043	2.4	MALE	38.9	150	30	86/56	98	88	9	No Distress	2	Normal	2	Normal	2	Normal	2	38.4 to 40.3 degree	1	0	0	39+3	0	0	0	0		0	2	0	0	0	0	No	No	No			3	4.4	2.24	10.3	383	2.9	0	2	16	NEG
1236	0.745588	2.4	MALE	38.5	200	40	107/55	97	1	6	No Distress	2	Lethargy	1	Pale,Flushed,Mottled	1	Decreased	1	38.4 to 40.3 degree	1	0	1	36+2	0	0	1	0		0	7	0	0	0	0	No	Yes	No	I/V 0.45% NaCl / 5% GLUCOSE (R) ; I/V 0.9% SODIUM CHLORIDE ;		3	24.05	11.54	10.2	480	123.2	58	0	2	NEG
1237	0.79701	1.2	FEMALE	38.9	178	46	103/66	99	88	8	No Distress	2	Normal	2	Normal	2	Decreased	1	38.4 to 40.3 degree	1	0	0	40	0	0	0	0		0	1	0	0	0	0	No	No	No			3	323	1.44	10.8	323	0.9	1	0	0	NEG
1238	0.276207	1.2	MALE	38.3	166	54	87/33	100	88	9	No Distress	2	Normal	2	Normal	2	Decreased	1	36.3 to 38.3 degree	2	0	1	34+6	0	0	1	0		0	2	0	0	0	0	No	No	No			3	15.26	8.09	8.2	546	61	0	0	0	NEG
1240	0.771441	0	MALE	38.7	196	48	100/73	98	1	9	No Distress	2	Normal	2	Normal	2	Normal	2	38.4 to 40.3 degree	1	0	1	36+6	0	0	2	1	1	0	1	0	0	0	0	No	No	No			3	14.91	11.63	15.4	412	28.9	7	6	3	NEG
1241	0.775306	2.4	MALE	37.5	170	45		98	2	10	No Distress	2	Normal	2	Normal	2	Normal	2	36.3 to 38.3 degree	2	0	1		0	0	2	2		0	3	0	0	0	0	No	No	No			3	13.06	4.96	12.6	586		0	0	0	NEG
1242	0.781002	2.4	FEMALE	38	170	38	94/56	100	88	10	No Distress	2	Normal	2	Normal	2	Normal	2	36.3 to 38.3 degree	2	0	0	38	0	0	0	2		0	4	0	0	0	0	No	No	No			3	17	9.18	12.1	498	47.8	20	3	0	NEG
1243	0.23116	1.2	FEMALE	38.2	165	42		100	88	9	No Distress	2	Normal	2	Normal	2	Decreased	1	36.3 to 38.3 degree	2	0	0	40	0	0	0	0		0	1	0	0	0	0	No	No	No			3	15.46	8.04	10.3	468	99.6	468	30	3	NEG
1245	0.606696	2.4	FEMALE	38.8	196	40		97	88	9	No Distress	2	Normal	2	Normal	2	Normal	2	38.4 to 40.3 degree	1	0	0	39	0	0	0	0		0	1	0	0	0	0	No	No	No			3	15.68	5.49	11.4	567	0.8	0	11	2	NEG
1247	0.886242	2.4	MALE	39	177	40	103/48	100	88	9	No Distress	2	Normal	2	Normal	2	Normal	2	38.4 to 40.3 degree	1	0	0		0	0	2	2		0	1	0	0	0	0	No	No	No			3	13.13	2.36	12.3	380	0.3	0	0	0	NEG
1248	0.805677	2.4	FEMALE	38.1	190	48		100	88	9	No Distress	2	Normal	2	Normal	2	Decreased	1	36.3 to 38.3 degree	2	0	0	39	0	0	2	2		0	2	0	0	0	0	No	No	No			3	5.65	1.7	11.5	454	1	110	0	0	NEG
1252	0.624401	1.2	FEMALE	38.5	180	60	96/70	100	88	8	No Distress	2	Normal	2	Normal	2	Decreased	1	38.4 to 40.3 degree	1	0	0	38	0	0	0	0		0	1	0	0	0	0	No	Yes	No	I/V 0.9% SODIUM CHLORIDE ;		3	9.69	4.46	14.8	624	13.3	0	0	0	NEG
1254	0.535636	1.2	FEMALE	38	158	40		100	88	9	No Distress	2	Normal	2	Normal	2	Decreased	1	36.3 to 38.3 degree	2	0	1	36	0	0	0	0		0	1	0	0	0	0	No	No	No			3	9.17	3.21	8.9	514	1.1	0	0	0	NEG
1255	0.21945	1.2	MALE	37.9	157	54	71/52	100	2	9	No Distress	2	Normal	2	Normal	2	Decreased	1	36.3 to 38.3 degree	2	0	0	38	0	0	0	0		0	2	0	0	0	0	No	No	No			3						0	0	0	NEG
1258	0.483508	1.2	FEMALE	37.5	180	45		100	88	9	Some Distress	1	Normal	2	Normal	2	Normal	2	36.3 to 38.3 degree	2	0	0	37	0	0	2	2		0	1	0	0	0	0	No	No	No			3	10.31	2.58	10.2	418	0.5	0	0	0	NEG
1264	0.30005	1.2	MALE	38.3	162	48	105/62	100	88	10	No Distress	2	Normal	2	Normal	2	Normal	2	36.3 to 38.3 degree	2	0	0	38+2	0	0	0	2		0	1	0	0	0	0	No	No	No			3	9.24	2.49	10.5	370	0.2	0	15	0	NEG
1265	0.412088	0	MALE	39	169	48	71/31	93	1	9	No Distress	2	Normal	2	Normal	2	Normal	2	38.4 to 40.3 degree	1	0	0	37	0	0	0	2		0	1	0	0	0	0	No	No	No			3	17.72	11.7	19.1	219	27	>2000	306	0	POS
1266	0.725968	0	MALE	38.9	171	34	80/50	98	88	9	No Distress	2	Normal	2	Normal	2	Normal	2	38.4 to 40.3 degree	1	0	0	38	0	0	0	0		0	1	0	0	0	0	No	No	No			3	8.23	4.69	10.9	278	83.6	>2000	10	30	POS
1267	0.214234	0	MALE	38.6	188	40		100	88	8	No Distress	2	Normal	2	Normal	2	Decreased	1	38.4 to 40.3 degree	1	0	0	37	0	0	0	0		0	1	0	0	0	0	No	No	No			3	22.74	11.37	15	678	0.2	0	0	0	NEG
1268	0.772341	2.4	MALE	37.5	156	44	95/66	99	1	9	No Distress	2	Normal	2	Normal	2	Decreased	1	36.3 to 38.3 degree	2	0	0		1	5	0	0		0	4	0	0	0	1	No	Yes	No	IV CEFTRIAXONE ; I/V 0.9% SODIUM CHLORIDE ;		2	12.46	1.99	8.2	628	61.5
1272	0.0415592	1.2	FEMALE	37.7	No PR taken in CE, first ward PR 168	44	No BP in CE, first BP in ward 85/39	No BP in CE, SpO2 not recorded on clerking	2	9	No Distress	2	Normal	2	Normal	2	Decreased	1	36.3 to 38.3 degree	2	0	0	39	0	0	0	0		0	3	0	0	0	0	No	No	No			3	8.95	2.77	14.4	648	0.2	0	0	0	NEG
1276	0.959871	2.4	MALE	38.6	198	40		97	88	8	No Distress	2	Normal	2	Normal	2	Decreased	1	38.4 to 40.3 degree	1	0	0	38	0	0	2	1	2	0	7	0	0	0	0	No	No	No			3	7.9	2.37	10.4	454	6.9	0	6	0	NEG
1277	0.627965	0	MALE	38.3	125	36		99	88	10	No Distress	2	Normal	2	Normal	2	Normal	2	36.3 to 38.3 degree	2	0	0	39	0	0	0	0		0	1	0	0	0	0	No	No	No			3	7..65	5.36	15.4	253	5	0	0	0	NEG
1282	0.00742531	1.2	MALE	37.6	160	40	85/57	98	2	10	No Distress	2	Normal	2	Normal	2	Normal	2	36.3 to 38.3 degree	2	0	0	39	0	0	0	1	2	0	2	0	0	0	0	No	No	No			3	15.52	4.66	12.6	622	<0.2	0	0	0	NEG
1283	0.44692	0	FEMALE	37.7	125	46		100	2	10	No Distress	2	Normal	2	Normal	2	Normal	2	36.3 to 38.3 degree	2	0	0	39	0	0	0	1	0	0	1	0	0	0	0	No	No	No			3	13.02	4.56	16.9	357	3.7	6	9	19	NEG
1284	0.415139	2.4	MALE	38.4	174	40	83/48	98	2	9	No Distress	2	Normal	2	Normal	2	Normal	2	38.4 to 40.3 degree	1	0	0	38	0	0	2	2		0	14	0	0	0	0	No	No	No			3	20.53	5.13	9.5	485	3.1	0	0	0	NEG
1285	0.95209	2.4	MALE	39	202	48	94/45	100	1	7	No Distress	2	Normal	2	Pale,Flushed,Mottled	1	Decreased	1	38.4 to 40.3 degree	1	0	0	40	0	0	2	1	0	0	1	0	0	0	0	No	Yes	No	I/V 0.9% SODIUM CHLORIDE ;		3	18.32	7.88	10.7	516	103.6	267	3	0	POS
1286	0.0318927	2.4	FEMALE	38.3	172	40	Trace notes	97	88	10	No Distress	2	Normal	2	Normal	2	Normal	2	36.3 to 38.3 degree	2	0	0	38	0	0	0	0		0	2	0	0	0	0	No	No	No			3						84	24	0	NEG
1288	0.634664	2.4	MALE	38.4	172	30	119/45	100	88	9	No Distress	2	Normal	2	Normal	2	Normal	2	38.4 to 40.3 degree	1	0	0	40	0	0	0	2		0	1	0	0	0	0	No	No	No			3	12.47	5.24	10.1	324	4.1	0	0	0	NEG
1290	0.196699	1.2	MALE	39.9	210	40	99/55	99	1	7	No Distress	2	Normal	2	Pale,Flushed,Mottled	1	Decreased	1	38.4 to 40.3 degree	1	0	0	40	0	0	0	0		0	4	0	0	0	0	No	Yes	No	I/V 0.9% SODIUM CHLORIDE ;		3	21.64	14.28	10.3	204	202.6	>2000	1550	20	POS
1292	0.55922	1.2	MALE	37.6	180	40	103/49	100	88	8	Some Distress	1	Normal	2	Normal	2	Decreased	1	36.3 to 38.3 degree	2	0	0	38	0	0	0	1	1	0	7	0	0	0	0	No	No	No			3	11.65	2.45	11.8	492	0.4	0	0	0	NEG
1295	0.363807	2.4	MALE	38.8	165	48	85/59	99	88	8	No Distress	2	Normal	2	Normal	2	Decreased	1	38.4 to 40.3 degree	1	0	0	38+2	0	0	0	0		0	7	0	0	0	0	No	Yes	No	I/V 0.9% SODIUM CHLORIDE ;		3	11.43	5.03	11.4	666	12	0	0	0	NEG
1296	0.705307	1.2	MALE	38.2	172	52		98	88	9	No Distress	2	Normal	2	Normal	2	Decreased	1	36.3 to 38.3 degree	2	0	0	39	0	0	0	2		0	1	0	0	0	0	No	No	No			3						0	0	0	NEG
1298	0.478675	0	FEMALE	38.2	125	46		96	88	10	No Distress	2	Normal	2	Normal	2	Normal	2	36.3 to 38.3 degree	2	0	0	38	0	0	0	0		0	1	0	0	0	0	No	No	No			3	9.74	4.87	20	291	3.9	225	15	200
1300	0.772763	2.4	FEMALE	38.3	163	36	74/42	100	88	9	No Distress	2	Normal	2	Normal	2	Decreased	1	36.3 to 38.3 degree	2	0	0	39	0	0	0	0		0	1	0	0	0	0	No	No	No			3	4.8	2.11	10.2	366	0.7	0	6	0	NEG
1301	0.0638803	1.2	FEMALE	38.2	189	30	no BP in CE; no BP taken on clerking in ward	98	88	9	No Distress	2	Normal	2	Normal	2	Decreased	1	36.3 to 38.3 degree	2	0	0	40	0	0	2	2		0	3	0	0	0	0	No	No	No			3	19.18	9.21	11.3	464	32.1	438	30	0	NEG
1302	0.34409	1.2	MALE	38.8	156	40		100	88	9	No Distress	2	Normal	2	Normal	2	Normal	2	38.4 to 40.3 degree	1	0	0	38+3	0	0	0	2		0	5	0	0	0	0	No	Yes	No	I/V 0.9% SODIUM CHLORIDE ;		3	11.65	3.61	10.9	386	0.3	0	15	35	NEG
1303	0.355165	1.2	MALE	38.3	171	38		97	88	9	No Distress	2	Normal	2	Normal	2	Decreased	1	36.3 to 38.3 degree	2	0	0	39	0	0	2	2		0	1	0	0	0	0	No	Yes	No	I/V 0.9% SODIUM CHLORIDE ;		3	5.32	1.38	11.6	499	0.9	0	0	0	NEG
1304	0.533095	0	MALE	38.9	161	30		100	88	9	No Distress	2	Normal	2	Normal	2	Normal	2	38.4 to 40.3 degree	1	0	0	39	0	0	0	1	1	0	2	0	0	0	0	No	No	No			3	13.85	6.92	17.6	269	6.6	170	45	195	NEG
1307	0.867472	2.4	MALE	38.2	158	38		98	2	9	No Distress	2	Normal	2	Normal	2	Decreased	1	36.3 to 38.3 degree	2	0	0	38	0	0	0	1	1	0	1	0	0	0	0	No	No	No			3	15.84	7.13	12	576	47.4	>2000	68	0	NEG
1310	0.641767	2.4	MALE	38	155	40		100	88	10	No Distress	2	Normal	2	Normal	2	Normal	2	36.3 to 38.3 degree	2	0	0	37	0	0	2	2		0	3	0	0	0	0	No	No	No			3						0	0	0	NEG
1311	0.496832	1.2	FEMALE	38	156	49		100	88	10	No Distress	2	Normal	2	Normal	2	Normal	2	36.3 to 38.3 degree	2	0	1	36	0	0	0	2		0	1	0	0	0	0	No	No	No			3	20.46	10.23	14.7	546	34.7	78	5	5	NEG
1315	0.103368	0	MALE	37.5	136	30		98	2	9	No Distress	2	Normal	2	Normal	2	Decreased	1	36.3 to 38.3 degree	2	0	1	34+3	0	0	1	1	2	0	1	0	0	0	0	No	No	No			3	12.4	4.46	14.1	403	0.4	30	5	58	NEG
1317	0.619971	2.4	MALE	38.2	150	54	77/40	100	88	9	No Distress	2	Normal	2	Normal	2	Decreased	1	36.3 to 38.3 degree	2	0	0	38	0	0	0	0		0	1	0	0	0	0	No	No	No			3
1318	0.138257	0	FEMALE	39.6	176	50	82/40	100	88	8	No Distress	2	Normal	2	Normal	2	Decreased	1	38.4 to 40.3 degree	1	0	0	37	0	0	0	2		0	1	0	0	0	0	No	No	No			3	3.74	1.72	13.6	184	219.2	12	8	108	NEG
1319	0.893684	2.4	FEMALE	38	165	36	80/56	98	88	9	No Distress	2	Normal	2	Normal	2	Decreased	1	36.3 to 38.3 degree	2	0	0	27	0	0	0	0		0	1	0	0	0	0	No	No	No			3	7.96	2.31	11.2	443	2.1	2	10	12	NEG
1322	0.74707	0	MALE	38.5	149	40		97	88	8	No Distress	2	Normal	2	Normal	2	Decreased	1	38.4 to 40.3 degree	1	0	0	38	0	0	0	2		0	2	0	0	0	0	No	No	No			3	23.13	14.34	18.5	350	21.5	0	18	58	NEG
1324	0.327404	0	MALE	38	154	40		99	88	9	No Distress	2	Normal	2	Normal	2	Decreased	1	36.3 to 38.3 degree	2	0	0	38	0	0	0	2		0	1	0	0	0	0	No	No	No			3	6.56	1.97	21.2	301	3.3	10	15	25	POS
1325	0.918114	2.4	MALE	37.6	200	36	111/79	96	1	8	Some Distress	1	Normal	2	Normal	2	Decreased	1	36.3 to 38.3 degree	2	0	1	40+1	0	0	0	0		0	2	0	0	0	0	No	No	No			3	9.31	1.49	11.8	390	1.1	0	0	0	NEG
1326	0.126487	1.2	FEMALE	37.7	156	36	63/49	99	88	10	No Distress	2	Normal	2	Normal	2	Normal	2	36.3 to 38.3 degree	2	0	1	32	0	0	2	2		0	1	0	0	0	0	No	No	No			3	6.89	1.58	11.8	311	<0.2	0	0	0	NEG
1327	0.0158122	2.4	MALE	38.9	162	40	102/53	98	88	8	No Distress	2	Normal	2	Normal	2	Decreased	1	38.4 to 40.3 degree	1	0	0	39	0	0	0	0		0	1	0	0	0	0	No	No	No			3	11.24	5.28	11.9	541	6.2	0	0	0	NEG
1328	0.0723413	0	MALE	38	188	40	115/70	99	88	9	No Distress	2	Normal	2	Normal	2	Decreased	1	36.3 to 38.3 degree	2	0	0	39	0	0	0	2		0	2	0	1	0	0	No	No	No			3	20.42	14.5	13.7	263	273.7	40	2	0	NEG
1329	0.0715927	1.2	FEMALE	38.1	154	44	109/66	97	88	10	No Distress	2	Normal	2	Normal	2	Normal	2	36.3 to 38.3 degree	2	0	0	39	0	0	0	0		0	1	0	0	0	0	No	No	No			3	5.94	1.19	13.2	395	0.7	25	10	5	NEG
1330	0.982568	2.4	MALE	38.4	140	40	88/44	100	88	8	No Distress	2	Normal	2	Normal	2	Decreased	1	38.4 to 40.3 degree	1	0	1	36+3	0	0	0	0		0	1	0	0	0	0	No	No	No			3	5.99	2.1	10.5	378	3.1	0	0	0	NEG
1331	0.214762	0	FEMALE	38.4	155	44	78/51	100	1	7	No Distress	2	Normal	2	Pale,Flushed,Mottled	1	Decreased	1	38.4 to 40.3 degree	1	0	0	37	0	0	0	2		0	2	0	0	0	0	No	Yes	No	I/V 0.9% SODIUM CHLORIDE ;		3	8.49	3.65	15.1	368	0.5	0	0	0	NEG
1333	0.749034	0	FEMALE	37.9	154	40		99	2	9	No Distress	2	Normal	2	Normal	2	Decreased	1	36.3 to 38.3 degree	2	0	0	37	0	0	0	0		0	1	0	0	0	0	No	No	No			3	9.71	3.11	15.8	434	<0.2	17	4	7	NEG
1334	0.63373	2.4	FEMALE	38	171	45		99	88	10	No Distress	2	Normal	2	Normal	2	Normal	2	36.3 to 38.3 degree	2	0	0	37	0	0	0	0		0	1	0	0	0	0	No	No	No			3	13.14	3.68	9.6	430	10.5	15	5	15
1335	0.900082	1.2	FEMALE	38.5	149	58		97	88	9	No Distress	2	Normal	2	Normal	2	Normal	2	38.4 to 40.3 degree	1	0	0	39	0	0	0	0		0	1	0	0	0	0	No	No	No			3	10.47	2.83	14.8	339	0.4	10	0	10
1337	0.171725	2.4	MALE	39.6	170	40	111/58	99	88	8	No Distress	2	Normal	2	Normal	2	Decreased	1	38.4 to 40.3 degree	1	0	0	39+3	0	0	0	0		0	1	0	0	0	0	No	No	No			3	22.09	10.6	11.4	360	10.4	10	10	0	NEG
1340	0.112532	0	FEMALE	38.1	188	40		98	88	9	No Distress	2	Normal	2	Normal	2	Decreased	1	36.3 to 38.3 degree	2	0	0	38	0	0	2	2		0	1	0	0	0	0	No	No	No			3						0	0	0	NEG
1341	0.689927	2.4	FEMALE	38.4	169	50		98	88	9	No Distress	2	Normal	2	Normal	2	Normal	2	38.4 to 40.3 degree	1	0	0	37	0	0	2	2		0	2	0	0	0	0	No	No	No			3	15.77	3.47	11.8	496	2.8	32	14	0	NEG
1345	0.990117	1.2	MALE	38.3	171	38		100	88	10	No Distress	2	Normal	2	Normal	2	Normal	2	36.3 to 38.3 degree	2	0	0	38	0	0	0	2		0	1	0	0	0	0	No	No	No			3	6.64	3.25	11.7	274	4.2	0	0	0	NEG
1346	0.327982	0	FEMALE	38	145	40		100	88	10	No Distress	2	Normal	2	Normal	2	Normal	2	36.3 to 38.3 degree	2	0	0	38	0	0	0	2		0	1	0	0	0	0	No	No	No			3	23.23	12.31	13.2	393	1.3	3	8	3	NEG
1347	0.226431	2.4	MALE	38.1	181	60	107/80	98	1	8	No Distress	2	Normal	2	Pale,Flushed,Mottled	1	Decreased	1	36.3 to 38.3 degree	2	0	0	38	0	0	0	0		0	2	0	0	0	0	No	No	No			3					1.4	55	3	3	NEG
1350	0.944694	2.4	FEMALE	38.1	149	40		99	88	10	No Distress	2	Normal	2	Normal	2	Normal	2	36.3 to 38.3 degree	2	0	0	40	0	0	2	1	0	0	2	0	0	0	0	No	No	No			3	11.3	3.84	10.9	288	1.1	0	28	0	NEG
1353	0.0903006	2.4	MALE	37.5	170	42	110/61	98	88	9	No Distress	2	Normal	2	Normal	2	Decreased	1	36.3 to 38.3 degree	2	0	0	39	0	0	0	2		0	1	0	0	0	0	No	No	No			3	15.6	4.06	12.6	390	9	0	0	0	NEG
1355	0.291933	1.2	MALE	37.6	161	40	76/40	100	2	10	No Distress	2	Normal	2	Normal	2	Normal	2	36.3 to 38.3 degree	2	0	0		0	0	2	2		0	1	0	0	0	0	No	No	No			3	9.55	5.06	9.8	447	6.4	0	8	0	NEG
1356	0.707645	0	MALE	38.2	163	36	89/63	97	88	10	No Distress	2	Normal	2	Normal	2	Normal	2	36.3 to 38.3 degree	2	0	0	40+2	0	0	2	1	2	0	1	0	0	0	0	No	No	No			3	15.36	8.14	17.3	317	7.2	40	5	20	NEG
1357	0.407937	2.4	MALE	37.6	158	52	87/45	100	2	9	No Distress	2	Normal	2	Normal	2	Decreased	1	36.3 to 38.3 degree	2	0	0	38	0	0	0	2		0	7	0	0	0	0	No	No	No			3						0	0	0	NEG
1359	0.353591	2.4	MALE	37.9	155	45		97	2	9	No Distress	2	Normal	2	Normal	2	Decreased	1	36.3 to 38.3 degree	2	0	0	39	0	0	0	2		0	2	0	0	0	0	No	No	No			3						0	0	0	NEG
1360	0.129406	1.2	FEMALE	38.9	56	59		99	88	8	No Distress	2	Normal	2	Pale,Flushed,Mottled	1	Normal	2	38.4 to 40.3 degree	1	0	1	36	0	0	0	0		0	2	0	0	0	0	No	No	No			3	15.32	9.65	12	485	21.2	760	10	0	POS
1361	0.224393	2.4	FEMALE	37.7	152	45	71/43	97	2	9	No Distress	2	Normal	2	Normal	2	Decreased	1	36.3 to 38.3 degree	2	0	0	38	0	0	0	0		0	1	0	0	0	0	No	No	No			3	17.69	4.42	11.5	520	0.3	0	0	0	NEG
1362	0.736054	1.2	FEMALE	37.6	236	40	85/45	97	1	10	No Distress	2	Normal	2	mottled	1	Normal	2	36.3 to 38.3 degree	2	0	0	39	0	0	0	0		0	2	0	0	0	0	No	Yes	No	I/V 0.9% SODIUM CHLORIDE ; I/V 0.9% SODIUM CHLORIDE ;		2	12.53	3.38	11.6	421	0.4	0	0	0	0
1366	0.617117	2.4	FEMALE	37.6	162	28		97	2	9	No Distress	2	Normal	2	Normal	2	Decreased	1	36.3 to 38.3 degree	2	72hrs	0	37	0	0	2	2		0	4	0	0	0	0	No	No	No			3
1367	0.263396	2.4	MALE	38.8	164	42	112/65	100	88	8	No Distress	2	Normal	2	Normal	2	Decreased	1	38.4 to 40.3 degree	1	0	0	40+3	0	0	2	2		0	21	0	0	0	0	No	No	No			3	8.68	2.26	11.4	254	5.5	0	25	0	NEG
1369	0.609041	1.2	FEMALE	38.5	179	44		98	88	8	No Distress	2	Normal	2	Normal	2	Decreased	1	38.4 to 40.3 degree	1	0	0	39	0	0	2	2		0	1	0	0	0	0	No	No	No			3	20.64	12.18	11.9	545	10.9	0	30	40	NEG
1370	0.885432	1.2	FEMALE	38.1	178	40		98	88	9	No Distress	2	Normal	2	Normal	2	Decreased	1	36.3 to 38.3 degree	2	0	0	40	1	4	0	2		0	1	0	0	0	0	No	No	No			3						0	3	0	NEG
1371	0.376984	1.2	MALE	38.7	179	45	74/55	97	88	9	No Distress	2	Normal	2	Normal	2	Normal	2	38.4 to 40.3 degree	1	0	0	37	0	0	0	2		0	1	0	0	0	0	No	No	No			3	5.97	2.75	9.6	332	7.5	10	25	20	NEG
1372	0.475324	2.4	FEMALE	38.4	195	50	84/42	98	88	9	No Distress	2	Normal	2	Normal	2	Normal	2	38.4 to 40.3 degree	1	0	0	38	0	0	0	0		0	1	0	0	0	0	No	No	No			3	3.56	1.14	10	366	5.2	5	8	0	NEG
1373	0.81613	1.2	FEMALE	38.5	172	44	84/35	100	88	9	No Distress	2	Normal	2	Normal	2	Normal	2	38.4 to 40.3 degree	1	0	1	35	0	0	0	1	1	0	1	0	0	0	0	No	No	No			3	15.06	5.87	11.2	616	15.3	>2000	420	45	NEG
1374	0.948728	2.4	FEMALE	38.3	170	40		97	88	10	No Distress	2	Normal	2	Normal	2	Normal	2	36.3 to 38.3 degree	2	0	0	37	0	0	0	0		0	2	0	0	0	0	No	No	No			3	6.84	0.68	10.4	462	0.3	0	1	0	NEG
1376	0.989856	0	FEMALE	37.9	162	40	85/41	98	88	8	No Distress	2	Normal	2	Pale,Flushed,Mottled	1	Decreased	1	36.3 to 38.3 degree	2	0	0	39	0	0	0	0		0	3	0	0	0	0	No	No	No			3	14.59	5.69	16.3	476	15.3	0	2	11	NEG
1377	0.570092	0	MALE	38.3	172	40		98	88	10	No Distress	2	Normal	2	Normal	2	Normal	2	36.3 to 38.3 degree	2	0	0	40	0	0	0	2		0	2	0	0	0	0	No	No	No			3	11.29	3.5	19.3	390	3.2	20	18	112	NEG
1378	0.57599	0	MALE	38.1	158	46		98	88	10	No Distress	2	Normal	2	Normal	2	Normal	2	36.3 to 38.3 degree	2	0	0	41	0	0	0	0		0	1	0	0	0	0	No	No	No			3	9.87	6.71	16.7	283	5.9	0	0	0	NEG
1379	0.852132	2.4	MALE	37.6	155	40		100	2	10	No Distress	2	Normal	2	Normal	2	Normal	2	36.3 to 38.3 degree	2	0	0	37	0	0	2	2		0	5	0	0	0	0	No	No	No			3
1387	0.518709	1.2	FEMALE	38.3	192	40	87/43	100	88	10	No Distress	2	Normal	2	Normal	2	Normal	2	36.3 to 38.3 degree	2	0	0	40	0	0	0	0		0	1	0	0	0	0	No	No	No			3	10.16	5.08	10.3	586	2	0	0	0	NEG
1388	0.855868	1.2	MALE	38.2	142	44	85/51	100	88	9	No Distress	2	Normal	2	Normal	2	Decreased	1	36.3 to 38.3 degree	2	0	0	38	0	0	0	0		0	1	0	0	0	0	No	No	No			3	4.42	1.68	10.7	287	6.3	0	0	0	NEG
1391	0.879669	1.2	FEMALE	38.1	180	40		98	88	9	No Distress	2	Normal	2	Normal	2	Decreased	1	36.3 to 38.3 degree	2	0	0	38	0	0	0	0		0	1	0	0	0	0	No	No	No			3	7.94	3.81	13.9	539	4.7	0	0	0	NEG
1396	0.56844	1.2	MALE	38.7	156	34	86/56	98	88	8	No Distress	2	Normal	2	Normal	2	Decreased	1	38.4 to 40.3 degree	1	0	0	39	0	0	0	0		0	1	0	0	0	0	No	No	No			3	7.87	2.68	10.5	376	8.4	0	0	0	NEG
1402	0.830538	2.4	MALE	38.8	180	38	99/50	100	88	8	No Distress	2	Normal	2	Normal	2	Decreased	1	38.4 to 40.3 degree	1	0	0	40	0	0	0	2		0	2	0	0	0	0	No	No	No			3	8.5	3.06	9.1	535	5	197	2	0	NEG
1404	0.064699	1.2	FEMALE	38	152	30	83/52	100	88	9	No Distress	2	Normal	2	Normal	2	Decreased	1	36.3 to 38.3 degree	2	0	0	37	0	0	0	0		0	2	0	0	0	0	No	No	No			3	12.37	2.97	12.3	426	0.4	0	0	0	NEG
1407	0.0563081	1.2	FEMALE	38	161	48	91/58	100	88	10	No Distress	2	Normal	2	Normal	2	Normal	2	36.3 to 38.3 degree	2	0	0	38+2	0	0	0	2		0	1	0	0	0	0	No	No	No			3	7.57	1.06	11.7	722	0.2	0	0	0	NEG
1411	0.467544	2.4	FEMALE	38	144	34	87/61	97	88	9	No Distress	2	Normal	2	Normal	2	Decreased	1	36.3 to 38.3 degree	2	0	0	38	0	0	0	0		0	1	0	0	0	0	No	No	No			3	6.55	2.49	11.9	431	0.8	1	7	2	NEG
1412	0.11991	1.2	FEMALE	37.9	160	40		100	88	9	No Distress	2	Normal	2	Normal	2	Decreased	1	36.3 to 38.3 degree	2	0	0		0	0	0	1	1	0	1	0	0	0	0	No	No	No			3	6.84	3.15	12	465	2.6	2	4	0	NEG
1413	0.539911	2.4	MALE	38.1	159	38		100	88	9	Some Distress	1	Normal	2	Normal	2	Normal	2	36.3 to 38.3 degree	2	0	0	38	0	0	2	1	1	0	6	0	0	0	0	No	No	No			3	22.9	16.49	10.3	385	21
1414	0.372273	1.2	FEMALE	38.1	154	40	96/46	100	88	9	No Distress	2	Normal	2	Normal	2	Decreased	1	36.3 to 38.3 degree	2	0	0		0	0	0	0		0	1	0	0	0	0	No	No	No			3	13.42	7.92	8.9	497	28.2	28	8	60	NEG
1416	0.995803	1.2	MALE	37.5	174	40	77/55	99	2	9	No Distress	2	Normal	2	Normal	2	Decreased	1	36.3 to 38.3 degree	2	0	0	37	0	0	0	0		0	3	0	0	0	0	No	No	No			3	12.51	2.75	11.3	430	0.4	0	0	0	NEG
1418	0.195762	1.2	FEMALE	38	168	66	109/70	97	1	7	Some Distress	1	Normal	2	Pale,Flushed,Mottled	1	Decreased	1	36.3 to 38.3 degree	2	0	0	38	0	0	0	0		0	2	0	0	1	0	No	Yes	No	I/V 0.45% NaCl / 5% GLUCOSE (R) ; I/V 0.9% SODIUM CHLORIDE ;		2	9.6	2.98	12.5	579	250.9	25	50	62	0
1420	0.0691904	2.4	MALE	38.7	153	38	115/103	99	88	8	No Distress	2	Normal	2	Pale,Flushed,Mottled	1	Normal	2	38.4 to 40.3 degree	1	0	0	39	0	0	0	1	1	0	3	0	0	0	1(peripheries 3s)	No	Yes	No	I/V 0.45% NaCl / 5% GLUCOSE (R) ; I/V 0.9% SODIUM CHLORIDE ;		3	10.36	3.73	9.9	597	25.5	17	17	7	NEG
1421	0.184219	2.4	MALE	39.6	195	45	120/55	98	1	8	No Distress	2	Normal	2	mottled skin, crying +++	1	Decreased	1	38.4 to 40.3 degree	1	0	1	36	0	0	0	0		0	7	0	0	0	1	Yes	Yes	No	I/V 0.9% SODIUM CHLORIDE ; Paracetamol syrup(10mg/kg) ;		2	9.35	4.49	10.4	567	50	14	41	0	0
1423	0.526339	1.2	MALE	38.3	205	42	99/57	97	88	9	No Distress	2	Normal	2	Normal	2	Decreased	1	36.3 to 38.3 degree	2	0	0	39+5	0	0	0	2		0	7	0	0	0	0	No	No	No			3	7.11	2.63	11	506	0.6	10	15	210	NEG
1426	0.232427	0	FEMALE	37.5	130	38	73/47	99	88	10	No Distress	2	Normal	2	Normal	2	Normal	2	36.3 to 38.3 degree	2	0	0	37	0	0	0	2		0	2	0	0	0	0	No	No	No			3	18.31	7.69	16.3	396	0.6	0	0	0	NEG
1427	0.575496	0	MALE	37.8	150	36	67/47	98	88	10	No Distress	2	Normal	2	Normal	2	Normal	2	36.3 to 38.3 degree	2	0	0	39+5	0	0	2	2		0	1	0	0	0	0	No	No	No			3	17.84	14.09	14.5	372	51.5	18	2	0	POS
1428	0.0692552	2.4	FEMALE	38.9	165	34	no BP in CE; no BP taken on clerking in ward	99	88	8	No Distress	2	Normal	2	Normal	2	Decreased	1	38.4 to 40.3 degree	1	0	0	37	0	0	2	2		0	1	0	0	0	0	No	No	No			3	16.38	3.77	11.1	459	4.2	3	2	3	NEG
1429	0.243083	1.2	MALE	37.6	165	40	82/51	100	2	10	No Distress	2	Normal	2	Normal	2	Normal	2	36.3 to 38.3 degree	2	0	0	39	0	0	0	0		0	1	0	0	0	0	No	No	No			3	14.32	4.15	12.8	587	22.2	0	0	0	NEG
1430	0.879199	2.4	MALE	38.6	172	52	110/69	100	88	9	No Distress	2	Normal	2	Normal	2	Normal	2	38.4 to 40.3 degree	1	0	1	35+1	0	0	0	0		0	7	0	0	0	0	No	No	No			3	3.92	1.72	10	301	1.2	0	2	0	NEG
1432	0.379256	0	MALE	37.7	130	40		98	2	10	No Distress	2	Normal	2	Normal	2	Normal	2	36.3 to 38.3 degree	2	0	0	39	0	0	0	2		0	1	0	0	0	0	No	No	No			3	7.06	4.38	14.8	227	2	6	2	19	NEG
1433	0.356374	2.4	FEMALE	39.1	198	45	96/45	99	88	8	No Distress	2	Normal	2	Normal	2	Decreased	1	38.4 to 40.3 degree	1	0	0	37	0	0	0	0		0	1	0	0	0	0	No	No	No			3	7.01	3.29	10.3	284	0.9	3	20	37	NEG
1435	0.130222	0	MALE	38.3	170	40	61/45	100	88	9	No Distress	2	Normal	2	Normal	2	Decreased	1	36.3 to 38.3 degree	2	0	0	39	0	0	0	1	1	0	1	0	0	0	0	No	No	No	IV DEXTROSE 10% ; IV DEXTROSE 10% ;		3	10.34	5.48	17	202	3.6	7	4	27	POS
1438	0.0236755	0	MALE	37.6	168	30	No BP taken in CE, first ward BP 106/68	100	2	10	No Distress	2	Normal	2	Normal	2	Normal	2	36.3 to 38.3 degree	2	0	0	39	0	0	1	0		0	1	0	0	0	0	No	No	No			3						0	0	0	NEG
1444	0.0821458	0	FEMALE	37.7	104	45	No BP in CE; first ward BP 80/51	98	2	10	No Distress	2	Normal	2	Normal	2	Normal	2	36.3 to 38.3 degree	2	0	0	39	0	0	0	0		0	1	0	0	0	0	No	No	No			3	12.6	5.29	17.1	289	3.8	0	16	0	NEG
1446	0.325008	1.2	FEMALE	38.1	156	48	85/45	100	88	10	No Distress	2	Normal	2	Normal	2	Normal	2	36.3 to 38.3 degree	2	0	0	38	0	0	2	1	1	0	1	0	0	0	0	No	No	No			3	23.77	9.27	9.3	528	9.5	>2000	17	8	NEG
1447	0.548899	2.4	FEMALE	38.6	177	44		98	88	9	No Distress	2	Normal	2	Normal	2	Normal	2	38.4 to 40.3 degree	1	0	0	39+3	0	0	0	0		0	1	0	0	0	0	No	No	No			3	9.66	3.09	12.5	314	5.4	0	0	0	NEG
1448	0.950592	1.2	MALE	38.3	180	46	79/70	100	88	10	No Distress	2	Normal	2	Normal	2	Normal	2	36.3 to 38.3 degree	2	0	0	37	0	0	0	2		0	1	0	0	0	0	No	No	No			3	7.36	3.53	10.2	250	7.8	0	0	0	NEG
1449	0.842372	2.4	MALE	38.5	150	40	84/71	100	88	9	No Distress	2	Normal	2	Normal	2	Normal	2	38.4 to 40.3 degree	1	0	0	37	0	0	0	0		0	1	0	0	0	0	No	No	No			3	6.81	2.38	11.4	463	2	0	0	0	NEG
1451	0.256526	1.2	MALE	38.5	170	54		100	88	8	No Distress	2	Normal	2	Normal	2	Decreased	1	38.4 to 40.3 degree	1	0	0	39	0	0	0	0		0	2	0	0	0	0	No	No	No			3	8.31	2.66	13.9	411	8.1	0	0	0	NEG
1454	0.21795	1.2	FEMALE	38	154	40	74/57	97	88	9	No Distress	2	Normal	2	Normal	2	Decreased	1	36.3 to 38.3 degree	2	0	0	38	0	0	0	2		0	2	0	0	0	0	No	No	No			3	8.37	2.34	10.2	413	6.9	0	0	0	NEG
1455	0.844916	1.2	FEMALE	38.8	189	45		98	88	9	No Distress	2	Normal	2	Normal	2	Normal	2	38.4 to 40.3 degree	1	0	0		0	0	0	0		0	7	0	0	0	0	No	No	No			3	11.46	3.67	10.2	330	11.1	0	0	0	NEG
1458	0.594047	1.2	MALE	38.1	155	45		98	2	9	No Distress	2	Normal	2	Normal	2	Decreased	1	36.3 to 38.3 degree	2	0	0	40	0	0	0	1	1	0	1	0	0	0	0	No	No	No			3	7.77	3.65	11.7	330	1.6	0	0	0	NEG
1461	0.620519	1.2	FEMALE	38.1	150	30		96	88	10	No Distress	2	Normal	2	Normal	2	Normal	2	36.3 to 38.3 degree	2	0	0	37	0	0	0	0		0	2	0	0	0	0	No	No	No			3	5.44	2.45	9.6	325	1	0	0	0	NEG
1463	0.285053	2.4	MALE	38.1	156	24	124/62	100	88	10	No Distress	2	Normal	2	Normal	2	Normal	2	36.3 to 38.3 degree	2	0	0	38	0	0	0	2		0	1	0	0	0	0	No	No	No			3	6.47	1.42	10.5	468	0.9	0	0	0	NEG
1466	0.829949	2.4	FEMALE	37.7	174	40	90/52	100	2	9	No Distress	2	Normal	2	Normal	2	Decreased	1	36.3 to 38.3 degree	2	0	0	37	0	0	0	2		0	1	0	0	0	0	No	No	No			3	8.44	1.35	11.2	337	3	0	2	1	NEG
1467	0.0454869	2.4	FEMALE	38	230	40	126/100	100	1	9	No Distress	2	Normal	2	Mottled (Triage put as normal but noted to be mottled on PE)	1	Decreased	1	36.3 to 38.3 degree	2	0	1	36	0	0	0	2		0	1	1	0	0	1(peripheries 3s)	Yes	Yes	No	I/V 0.45% NaCl / 5% GLUCOSE (R) ; I/V 0.9% SODIUM CHLORIDE ; Paracetamol syrup(10mg/kg) ;		3	20.9	12.54	12.2	706	11.9	1	0	0	NEG
1470	0.917169	1.2	MALE	38.3	171	44		100	88	9	No Distress	2	Normal	2	Normal	2	Decreased	1	36.3 to 38.3 degree	2	0	0	38	0	0	0	0		0	7	0	0	0	0	No	No	No			3	19.51	7.8	13.6	409	0.3	0	0	0	NEG
1471	0.10558	1.2	MALE	38.7	188	45		100	88	9	No Distress	2	Normal	2	Normal	2	Normal	2	38.4 to 40.3 degree	1	24hrs	0	38	0	0	0	0		0	2	1	0	0	0	No	No	No			3	13.6	5.85	8.2	489	152.4	>2000	25	0	NEG
1473	0.651411	1.2	FEMALE	37.6	155	40	106/71	97	88	9	Some Distress	1	Normal	2	Normal	2	Normal	2	36.3 to 38.3 degree	2	72hrs	0	39	0	0	0	0		0	5	0	0	0	0	No	No	No	ADRENALINE (1:1000) :SALINE NEB ;		3	13.31	4.39	13.2	619	29.5	9	32	0	NEG
1474	0.0322851	1.2	FEMALE	38	151	50	86/48	98	88	9	No Distress	2	Normal	2	Normal	2	Decreased	1	36.3 to 38.3 degree	2	0	0	37	0	0	0	0		0	2	0	0	0	0	No	No	No			3	12.5	2.38	10.8	660	8.3	0	0	0	NEG
1475	0.235686	2.4	MALE	38.2	166	44	119/71	97	88	10	No Distress	2	Normal	2	Normal	2	Normal	2	36.3 to 38.3 degree	2	0	0	39	0	0	0	0		0	7	0	0	0	0	No	No	No			3	13.5	7.02	10.8	484	28.6	157	7	0	NEG
1476	0.102449	2.4	MALE	38.8	177	40	88/50	99	88	9	No Distress	2	Normal	2	Normal	2	Normal	2	38.4 to 40.3 degree	1	0	0	38	0	0	0	1	1	0	14	0	0	0	0	No	No	No			3	4.81	1.59	10.6	485	3.1	0	0	0	NEG
1477	0.914095	0	MALE	37.9	118	40	76/42	97	88	10	No Distress	2	Normal	2	Normal	2	Normal	2	36.3 to 38.3 degree	2	0	0	39+5	0	0	1	1	1	0	1	0	0	0	0	No	No	No			3	11.7	7.25	18.1	275	4.2	57	3	0	POS
1478	0.522161	2.4	MALE	38.9	183	40		100	88	9	No Distress	2	Normal	2	Normal	2	Normal	2	38.4 to 40.3 degree	1	0	0	38	0	0	0	2		0	1	0	0	0	0	No	No	No			3	6.81	3.81	12.5	333	0.4	0	0	0	NEG
1480	0.652458	1.2	MALE	38.5	143	30	82/53	98	88	9	No Distress	2	Normal	2	Normal	2	Normal	2	38.4 to 40.3 degree	1	0	0	38	0	0	0	0		0	1	0	0	0	0	Yes	No	No	Paracetamol syrup(10mg/kg) ;		3	8.46	2.88	9.9	433	2.8	0	0	0	NEG
1483	0.167837	2.4	FEMALE	38.8	163	42	83/56	98	88	8	No Distress	2	Normal	2	Normal	2	Decreased	1	38.4 to 40.3 degree	1	0	0	39	0	0	0	1	1	0	1	0	0	0	0	No	No	No			3	11.7	5.26	11.4	400	3.3	0	0	0	NEG
1485	0.914891	2.4	MALE	38.3	177	40	104/68	98	88	9	No Distress	2	Normal	2	Normal	2	Decreased	1	36.3 to 38.3 degree	2	0	0	39	0	0	0	2		0	1	0	0	0	0	No	No	No			3	28.56	13.42	8.7	546	50.7	>2000	340	45	POS
1487	0.512685	2.4	MALE	38	148	44		100	88	9	Some Distress	1	Normal	2	Normal	2	Normal	2	36.3 to 38.3 degree	2	0	0	38	0	0	0	0		0	1	0	0	0	0	No	No	No			3	8.74	2.97	10.5	467	14.5	0	0	0	NEG
1488	0.830496	1.2	MALE	37.7	142	44	74/42	100	2	10	No Distress	2	Normal	2	Normal	2	Normal	2	36.3 to 38.3 degree	2	0	0	37	0	0	0	0		0	2	0	0	0	0	No	No	No			3
1490	0.167081	1.2	MALE	38.2	151	42		100	88	10	No Distress	2	Normal	2	Normal	2	Normal	2	36.3 to 38.3 degree	2	0	0	38	0	0	0	0		0	1	0	0	0	0	No	No	No			3	8.36	2.51	10.2	609	2.5	4	10	145	NEG
1491	0.134133	1.2	MALE	38.2	188	45		98	88	9	No Distress	2	Normal	2	Normal	2	Decreased	1	36.3 to 38.3 degree	2	0	0	37	0	0	0	0		0	1	0	0	0	0	No	No	No			3	5.11	2.56	8.6	367	0.3	0	0	0	NEG
1494	0.727383	2.4	FEMALE	38	180	48		100	88	9	No Distress	2	Normal	2	Normal	2	Decreased	1	36.3 to 38.3 degree	2	0	0	37	0	0	2	2		0	1	0	0	0	0	No	No	No			3	5.37	2.26	9.9	509	1.1	0	0	0	NEG
1495	0.736415	1.2	FEMALE	39.4	172	48		100	88	8	No Distress	2	Normal	2	Normal	2	Decreased	1	38.4 to 40.3 degree	1	0	0	37	0	0	1	2		0	1	0	0	0	0	Yes	No	No	Paracetamol syrup(10mg/kg) ;		3	4.41	2.07	11.5	301	12.6	6	2	0	NEG
1496	0.991211	1.2	FEMALE	38.2	169	48		100	88	9	No Distress	2	Normal	2	Normal	2	Decreased	1	36.3 to 38.3 degree	2	0	0		0	0	0	0		0	1	0	0	0	0	No	No	No			3	6.91	3.04	9.6	411	1.9	4	4	10	NEG
1497	0.856701	2.4	FEMALE	38.6	182	48		100	2	9	No Distress	2	Normal	2	Normal	2	Normal	2	38.4 to 40.3 degree	1	0	0	38+1	0	0	0	0		0	5	0	0	0	0	No	No	No			3	16.87	7.09	11.1	540	6.3	66	27	18	NEG
1499	0.094247	2.4	MALE	38	155	44	101/93	98	2	10	No Distress	2	Normal	2	Normal	2	Normal	2	36.3 to 38.3 degree	2	0	0	39	0	0	0	0		0	14	0	0	0	0	No	No	No			3	13.95	2.79	10.6	461	25.9	0	0	0	NEG
1500	0.363605	2.4	MALE	38	174	32	85/56	100	88	8	No Distress	2	Normal	2	Pale,Flushed,Mottled	1	Decreased	1	36.3 to 38.3 degree	2	0	0	37+6	0	0	0	0		0	2	0	0	0	0	No	No	No			3	6.52	1.04	11.1	284	2.4	0	0	0	NEG
1502	0.304074	2.4	FEMALE	38.4	168	44	83/53	98	88	8	No Distress	2	Normal	2	Normal	2	Decreased	1	38.4 to 40.3 degree	1	0	0	37	0	0	0	0		0	1	0	0	0	0	No	No	No			3	8.49	2.89	10.8	563	1.4	0	3	0	NEG
1503	0.0417098	1.2	FEMALE	37.5	172	40	114/44	100	88	9	No Distress	2	Normal	2	Normal	2	Decreased	1	36.3 to 38.3 degree	2	0	1	36+4	0	0	2	0		0	2	0	0	0	1(peripheries 3s)	No	Yes	No	I/V 0.45% NaCl / 5% GLUCOSE (R) ; I/V 0.9% SODIUM CHLORIDE ;		3	6.12	1.47	15.3	518	0.8	20	3	0	NEG
1504	0.668285	2.4	MALE	39.1	205	42	116/69	99	1	7	No Distress	2	Lethargy	1	Normal	2	Decreased	1	38.4 to 40.3 degree	1	0	0	38+2	0	0	0	0		0	0	0	0	0	0	No	Yes	No	I/V 0.9% SODIUM CHLORIDE ;		3	7.91	4.51	10.8	345	3.4	0	2	0	NEG
1505	0.358809	1.2	FEMALE	38.1	175	44	85/39	100	88	10	No Distress	2	Normal	2	Normal	2	Normal	2	36.3 to 38.3 degree	2	0	0	40+3	0	0	0	2		0	1	0	0	0	0	No	No	No			3	6.31	2.78	11.6	484	19.9	4	0	2	NEG
1509	0.270961	2.4	FEMALE	38.1	174	36		97	88	8	No Distress	2	Normal	2	Normal	2	Refuses to Play	0	36.3 to 38.3 degree	2	0	0	37	0	0	0	1	1	0	1	0	0	0	0	No	No	No			3	7.05	1.97	12	400	9	0	0	0	NEG
1510	0.927301	1.2	MALE	38.2	199	30		96	88	9	No Distress	2	Normal	2	Normal	2	Decreased	1	36.3 to 38.3 degree	2	0	1	32	0	0	2	2		0	5	0	0	0	0	No	No	No			3	14.05	6.6	10.8	384	2.2	1	9	26	NEG
1511	0.683619	1.2	MALE	38.7	172	34		98	88	8	No Distress	2	Normal	2	Normal	2	Decreased	1	38.4 to 40.3 degree	1	0	0		0	0	0	2		0	1	0	0	0	0	No	No	No			3	6.9	3.04	11.5	443	1.2	2	12	2	NEG
1512	0.091135	1.2	FEMALE	37.5	155	42	No BP in CE; first ward BP 99/51	98	88	9	No Distress	2	Normal	2	Normal	2	Decreased	1	36.3 to 38.3 degree	2	0	0	40+	0	0	0	2		0	3	0	0	0	0	No	No	No			3	9.69	3.78	12.3	525	29.8	83	10	17	NEG
1513	0.130797	1.2	MALE	38.4	175	30	84/52	98	1	8	No Distress	2	Normal	2	slightly mottled (triage put as normal)	1	Decreased	1	38.4 to 40.3 degree	1	0	1	34	0	0	0	2		0	2	0	0	0	0	No	Yes	No	I/V 0.45% NaCl / 5% GLUCOSE (R) ; I/V 0.9% SODIUM CHLORIDE ;		3	10.43	1.88	9	449	1	0	0	0	NEG
1514	0.598355	2.4	MALE	38.4	157	36		96	88	8	No Distress	2	Normal	2	Normal	2	Decreased	1	38.4 to 40.3 degree	1	0	0	38	0	0	0	0		0	1	0	0	0	0	No	No	No			3	20.46	7.37	11.1	548	2.5	0	0	0	NEG
1515	0.291288	0	FEMALE	38.1	178	44		98	88	10	No Distress	2	Normal	2	Normal	2	Normal	2	36.3 to 38.3 degree	2	0	0	39	0	0	0	0		0	1	0	0	0	0	No	No	No			3	13.81	5.39	14.7	405	2.8	70	220	45	NEG
1516	0.156464	2.4	MALE	38.1	183	40	105/53	100	88	9	No Distress	2	Normal	2	Normal	2	Decreased	1	36.3 to 38.3 degree	2	0	0	39	0	0	0	0		0	1	0	0	0	0	No	No	No			3	4.76	2.9	10.3	283	1.3	0	0	0	NEG
1517	0.755443	2.4	MALE	37.9	138	36		98	2	9	No Distress	2	Normal	2	Normal	2	Decreased	1	36.3 to 38.3 degree	2	0	0	39	0	0	0	0		0	4	0	0	0	0	No	No	No			3	10.3	2.68	11.1	248	8.4	0	0	0	NEG
1520	0.932019	2.4	MALE	37.5	124	36	89/54	100	88	9	No Distress	2	Normal	2	Normal	2	Decreased	1	36.3 to 38.3 degree	2	0	0	37+3	0	0	0	1	1	0	14	0	0	0	0	No	No	No			3	12.13	0.97	11	372	0.2	0	0	0	NEG
1523	0.715121	2.4	FEMALE	38.9	166	48	102/59	99	88	7	No Distress	2	Normal	2	Pale,Flushed,Mottled	1	Decreased	1	38.4 to 40.3 degree	1	0	0	38	0	0	0	0		0	1	0	0	0	0	No	No	No			3	5.48	3.12	11	340	7.1	2	72	2	NEG
1526	0.548217	2.4	MALE	38.4	176	40		98	88	9	No Distress	2	Normal	2	Normal	2	Normal	2	38.4 to 40.3 degree	1	0	0		0	0	0	2		0	2	0	0	0	0	No	No	No			3	10.66	4.26	11.3	495	2.4	0	0	0	NEG
1527	0.959463	1.2	MALE	38.1	183	42		99	88	10	No Distress	2	Normal	2	Normal	2	Normal	2	36.3 to 38.3 degree	2	0	0	37	0	0	0	0		0	2	0	0	0	0	No	No	No			3	7.79	1.09	11	369	0.6	2	8	8	NEG
1529	0.250061	0	MALE	37.7	181	52		97	88	10	No Distress	2	Normal	2	Normal	2	Normal	2	36.3 to 38.3 degree	2	0	0	39	0	0	0	0		0	1	0	0	0	0	No	No	No			3	13.48	7.01	17.9	286	5.8	0	0	0	NEG
1530	0.438447	1.2	MALE	38.4	183	40		99	88	8	No Distress	2	Normal	2	Normal	2	Decreased	1	38.4 to 40.3 degree	1	0	0	38	0	0	0	2		0	2	0	0	0	0	No	No	No			3	15.1	6.95	10.7	663	10.5	157	5	3	NEG
1531	0.792106	2.4	MALE	37.5	150	48	77/50	99	2	10	No Distress	2	Normal	2	Normal	2	Normal	2	36.3 to 38.3 degree	2	0	0	37	0	0	0	2		0	2	0	0	0	0	No	No	No			3	17.65	7.94	11.5		28.8	2	2	93	NEG
1533	0.7728	2.4	MALE	38.4	150	40	71/47	97	88	9	No Distress	2	Normal	2	Normal	2	Normal	2	38.4 to 40.3 degree	1	0	0	37	0	0	2	2		0	1	0	0	0	0	No	No	No			3	8.89	1.69	12	222	7.3	0	0	0	NEG
1534	0.621545	1.2	FEMALE	37.5	177	44		99	88	10	No Distress	2	Normal	2	Normal	2	Normal	2	36.3 to 38.3 degree	2	72hrs	0	40+4	0	0	2	2		0	3	0	0	0	0	No	No	No			3						0	0	0	NEG
1536	0.0774844	2.4	FEMALE	38	183	40	87/48	100	88	9	No Distress	2	Normal	2	Normal	2	Decreased	1	36.3 to 38.3 degree	2	0	0	37	0	0	0	0		0	1	0	0	0	0	No	No	No			3	11.97	7.06	11.3	268	0.4	0	3	3	NEG
1538	0.452853	2.4	MALE	38	172	40		100	88	9	No Distress	2	Normal	2	Normal	2	Decreased	1	36.3 to 38.3 degree	2	0	0		0	0	2	2		0	3	0	0	0	0	No	No	No			3	13.09	3.27	10.5	479	2	0	0	3	NEG
1539	0.85814	2.4	FEMALE	38.8	193	36		100	88	9	No Distress	2	Normal	2	Normal	2	Normal	2	38.4 to 40.3 degree	1	0	0	38	0	0	0	0		0	1	0	0	0	0	No	No	No			3	11.61	2.09	12.2	398	1.1	0	0	3	NEG
1540	0.892704	1.2	MALE	38.6	182	40	97/60	100	88	8	No Distress	2	Normal	2	Pale,Flushed,Mottled	1	Normal	2	38.4 to 40.3 degree	1	0	0	37	0	0	2	1	1	0	2	0	0	0	0	No	No	No			3	13.14	4.86	11.8	473	103.1	553	17	3	NEG
1541	0.205045	1.2	MALE	38.4	171	40		99	88	8	No Distress	2	Normal	2	Normal	2	Decreased	1	38.4 to 40.3 degree	1	0	0	37	0	0	2	2		0	7	0	0	0	0	No	No	No			3	11.35	4.31	11.1	484	10.8	0	0	0	NEG
1542	0.368143	2.4	FEMALE	37.7	154	38	83/47	100	88	8	No Distress	2	Lethargy	1	Normal	2	Decreased	1	36.3 to 38.3 degree	2	0	0	0	0	0	2	1	1	0	1	0	0	0	0	No	No	No			3	8.13	3.58	10.4	331	29.4
1543	0.349459	0	FEMALE	38.5	134	40	80/47	98	88	9	No Distress	2	Normal	2	Normal	2	Normal	2	38.4 to 40.3 degree	1	0	0	40+6	0	0	0	0		0	1	0	0	0	0	No	No	No			3	17.41	4.53	17.9	280	2	23	10	17	NEG
1544	0.117761	0	MALE	37.5	166	44		99	88	10	No Distress	2	Normal	2	Normal	2	Normal	2	36.3 to 38.3 degree	2	0	0		0	0	0	0		0	3	0	1	1	0	No	No	No	ADRENALINE (1:1000) :SALINE NEB ;		2	7.58	2.78	16.3	383	27.9	13	3	20	0
1546	0.93758	1.2	MALE	38.1	180	40	100/51	100	88	10	No Distress	2	Normal	2	Normal	2	Normal	2	36.3 to 38.3 degree	2	0	0	39	0	0	0	1	1	0	1	0	0	0	0	No	No	No			3	4.48	1.7	10.2	476	0.2	0	9	0	NEG
1547	0.724041	1.2	FEMALE	38.3	190	42	116/60	98	88	9	No Distress	2	Normal	2	Normal	2	Decreased	1	36.3 to 38.3 degree	2	0	1	36	0	0	2	0		0	2	0	0	0	0	No	No	No			3	28.56	11.42	12	564		0	0	0	NEG
1548	0.838509	2.4	MALE	38.9	140	55	90/55	99	88	8	No Distress	2	Normal	2	Normal	2	Decreased	1	38.4 to 40.3 degree	1	0	0	37	0	0	0	1	1	0	2	0	0	0	0	No	No	No			3	8.79	4.31	9.4	273		1	2	2	NEG
1549	0.150499	2.4	MALE	38.7	145	45		96	88	9	No Distress	2	Normal	2	Normal	2	Normal	2	38.4 to 40.3 degree	1	0	0	38	0	0	0	0		0	1	0	0	0	0	No	No	No			3	17.27	10.88	11.3	572	35.4	143	10	53	NEG
1550	0.127811	2.4	MALE	39	168	48		100	88	9	No Distress	2	Normal	2	Normal	2	Normal	2	38.4 to 40.3 degree	1	0	0	38	0	0	0	2		0	1	0	0	0	0	No	No	No			3	13.54	3.79	10.9	504	1.6	0	0	0	NEG
1551	0.395388	0	MALE	38.6	156	44	97/43	96	88	9	No Distress	2	Normal	2	Normal	2	Normal	2	38.4 to 40.3 degree	1	0	0		0	0	0	0		0	1	0	0	0	0	No	No	No			3	23.08	15.23	13.6	692	87.3	>2000	80	40	NEG
1553	0.0574094	2.4	FEMALE	38.5	188	44	No BP taken in CE, first ward BP 85/48	97	88	9	No Distress	2	Normal	2	Normal	2	Normal	2	38.4 to 40.3 degree	1	0	0	40+2	0	0	1	0		0	1	0	0	0	0	No	No	No			3	17.12	7.88	10.8	417	11.9	13	48	11	NEG
1554	0.893197	2.4	MALE	38.9	199	45	98/69	100	1	8	No Distress	2	Normal	2	skin mottled ++	1	Decreased	1	38.4 to 40.3 degree	1	0	0	37+1	1	3	2	2		1	2	0	0	0	1	No	Yes	No	I/V 0.9% SODIUM CHLORIDE ;		2	7.98	3.03	9.1	437	2.1	0	0	0	0
1557	0.466709	2.4	FEMALE	38.6	165	38	92/76	100	88	9	No Distress	2	Normal	2	Normal	2	Normal	2	38.4 to 40.3 degree	1	0	0	37	0	0	0	2		0	3	0	0	0	0	No	No	No			3	7.6	2.96	10.4	273	1.1	70	1200	90	NEG
1559	0.838673	1.2	MALE	38	165	38	101/71	100	88	9	Some Distress	1	Normal	2	Normal	2	Normal	2	36.3 to 38.3 degree	2	0	0	39	0	0	2	2		0	2	0	0	0	0	No	No	No			3	11.7	2.34	11.6	347	13.3	2	2	22	NEG
1560	0.497004	2.4	FEMALE	38.6	178	30	89/48	98	88	8	No Distress	2	Normal	2	Normal	2	Decreased	1	38.4 to 40.3 degree	1	0	0	38	0	0	0	0		0	5	0	0	0	0	No	No	No			3	11.61	2.09	12.2	398	1.1	0	0	3	NEG
1561	0.51055	2.4	MALE	37.8	165	40	90/51	100	88	10	No Distress	2	Normal	2	Normal	2	Normal	2	36.3 to 38.3 degree	2	0	0	39	0	0	0	0		0	1	0	0	0	0	No	No	No			3	10.62	3.82	9.4	383	48.3	>2000	20	10	POS
1562	0.625283	0	FEMALE	38.3	150	50		100	88	9	No Distress	2	Normal	2	Normal	2	Decreased	1	36.3 to 38.3 degree	2	0	0	37	0	0	0	0		0	1	0	0	0	0	No	No	No			3	11.19	4.7	20.2	231	1.4	0	0	0	NEG
1563	0.0221712	0	FEMALE	38.2	155	44	No BP taken in CE, first ward BP 99/70	96	88	10	No Distress	2	Normal	2	Normal	2	Normal	2	36.3 to 38.3 degree	2	0	0	40	0	0	1	0		0	3	1	0	0	0	No	No	No			3	18.86	9.05	18	400	64.1	8	5	98	NEG
1565	0.280232	0	FEMALE	38.8	173	40	70/45	97	88	9	No Distress	2	Normal	2	Normal	2	Normal	2	38.4 to 40.3 degree	1	0	0	38	0	0	0	0		0	1	0	0	0	0	No	No	No			3	8.29	5.14	11	374	14.7	0	0	0	NEG
1567	0.4576	2.4	MALE	38.2	166	40	77/38	97	88	10	No Distress	2	Normal	2	Normal	2	Normal	2	36.3 to 38.3 degree	2	0	0	38	0	0	0	0		0	1	0	0	0	0	No	No	No			3	5.55	1.78	10.9	535	5.4	0	0	0	NEG
1570	0.57763	2.4	FEMALE	38.9	182	48	55/29	99	1	8	No Distress	2	Normal	2	mottled skin	1	Decreased	1	38.4 to 40.3 degree	1	0	0	40	0	0	2	0		0	1	0	0	0	0	No	Yes	No	I/V 0.9% SODIUM CHLORIDE ;		3	12.5	7	9.3	512		>2000	90	4	NEG
1573	0.528301	0	MALE	38.7	150	45	80/60	99	88	9	No Distress	2	Normal	2	Normal	2	Normal	2	38.4 to 40.3 degree	1	0	0	38+2	0	0	0	0		0	1	0	0	0	0	No	No	No			3	19.47	14.8	13.3	595	47.8	20	2	9	NEG
1574	0.976528	1.2	MALE	37.7	175	40	83/50	100	2	10	No Distress	2	Normal	2	Normal	2	Normal	2	36.3 to 38.3 degree	2	0	0	39	0	0	0	1	0	0	2	0	0	0	0	No	No	No			3	5.93	1.01	8.7	461	1.6	0	1	1	NEG
1576	0.978378	2.4	MALE	38.9	172	40		100	88	9	No Distress	2	Normal	2	Normal	2	Normal	2	38.4 to 40.3 degree	1	0	0	38	0	0	0	0		0	1	0	0	0	0	No	No	No			3	16.28	7.16	11.9	461	1.1	1	6	0	NEG
1577	0.514712	2.4	FEMALE	38.8	179	40	101/44	98	88	9	No Distress	2	Normal	2	Normal	2	Normal	2	38.4 to 40.3 degree	1	0	0	38	0	0	0	0		0	1	0	0	0	0	No	No	No			3	8.08	3.96	12.1	476	3.7	10	8	0	NEG
1578	0.643816	2.4	FEMALE	38.4	176	40		100	88	9	No Distress	2	Normal	2	Normal	2	Normal	2	38.4 to 40.3 degree	1	0	0	37	0	0	0	0		0	1	0	0	0	0	No	No	No			3	6.44	2.77	10.4	444	4.2	0	5	0	NEG
1579	0.159234	0	FEMALE	38.2	203	40		97	88	9	No Distress	2	Normal	2	Normal	2	Decreased	1	36.3 to 38.3 degree	2	0	0	38	1	8	0	0		0	1	0	0	0	0	No	No	No			3	15.58	2.96	17.1	590	0.2	0	6	0	NEG
1580	0.0839885	2.4	MALE	38.3	161	40	94/51	100	88	9	No Distress	2	Normal	2	Normal	2	Decreased	1	36.3 to 38.3 degree	2	0	0	38	0	0	0	0		0	1	0	0	0	0	No	No	No			3	8.59	4.12	10.6	480	0.2	0	0	0	NEG
1584	0.709413	1.2	MALE	37.5	184	40	87/46	98	88	9	No Distress	2	Normal	2	Normal	2	Decreased	1	36.3 to 38.3 degree	2	48hrs	0	37	0	0	0	0		0	3	0	0	0	0	No	No	No			3						0	0	0	NEG
1585	0.328463	2.4	MALE	39.5	185	45	110/68	100	88	9	No Distress	2	Normal	2	Normal	2	Normal	2	38.4 to 40.3 degree	1	0	0	39	0	0	0	0		0	1	0	0	0	0	No	No	No			3	15.26	7.17	10.3	339	64.1	>2000	28	8	NEG
1587	0.676382	2.4	MALE	37.6	145	44	89/60	100	88	9	Some Distress	1	Normal	2	Normal	2	Normal	2	36.3 to 38.3 degree	2	48hrs	0	38	0	0	0	1	1	0	3	0	0	0	0	No	No	No			3						0	0	0	NEG
1588	0.0696929	2.4	MALE	41.1	250	32	102/76	100	1	7	No Distress	2	Normal	2	Normal	2	Decreased	1	<36.3 or >40.3 degree	0	0	0	39	0	0	0	2		0	1	0	0	0	1(peripheries 3s)	Yes	Yes	No	I/V 0.45% NaCl / 5% GLUCOSE (R) ; Paracetamol syrup(10mg/kg) ; I/V 0.9% SODIUM CHLORIDE ;		3	15.64	8.76	10.3	375	4	0	0	0	NEG
1589	0.333075	2.4	FEMALE	39.2	200	40	104/51	98	1	9	No Distress	2	Normal	2	Normal	2	Normal	2	38.4 to 40.3 degree	1	0	0	38	0	0	0	0		0	2	0	0	0	0	Yes	Yes	No	I/V 0.45% NaCl / 5% GLUCOSE (R) ; I/V 0.9% SODIUM CHLORIDE ; Paracetamol syrup(10mg/kg) ;		3	6.58	3.88	11.5	574	2.4	0	0	0	NEG
1590	0.739066	1.2	MALE	37.6	181	44	107/64	100	2	9	No Distress	2	Normal	2	Normal	2	Decreased	1	36.3 to 38.3 degree	2	0	0	39	0	0	0	0		0	1	0	0	0	0	No	No	No			3	9.69	4.26	10.8	427	1	0	0	0	NEG
1591	0.218279	1.2	FEMALE	38.4	181	44		97	88	9	No Distress	2	Normal	2	Normal	2	Normal	2	38.4 to 40.3 degree	1	0	0	38	0	0	0	0		0	1	0	0	0	0	No	No	No			3	14.77	6.35	10.1	540	10.1	0	0	0	NEG
1593	0.784321	2.4	MALE	38.7	177	45	101/80	97	88	9	No Distress	2	Normal	2	Normal	2	Normal	2	38.4 to 40.3 degree	1	0	0	40	0	0	0	0		0	2	0	0	0	0	No	No	No			3	9.52	4.76	11	295	<0.2	0	0	0	NEG
1594	0.24578	2.4	MALE	38.1	185	44	91/65	100	88	8	Some Distress	1	Normal	2	Normal	2	Decreased	1	36.3 to 38.3 degree	2	0	1	36	0	0	0	0		0	7	0	0	0	0	No	No	No			3						0	0	0	NEG
1595	0.0200182	2.4	MALE	38.1	172	40	93/60	98	88	10	No Distress	2	Normal	2	Normal	2	Normal	2	36.3 to 38.3 degree	2	0	0	37	0	0	0	0		0	2	0	0	0	0	No	No	No	I/V 0.45% NaCl / 5% GLUCOSE (R) ;		3	10.05	5.02	10.6	267	8.6	0	0	0	NEG
1596	0.88143	2.4	MALE	39.5	190	48		100	88	9	No Distress	2	Normal	2	Normal	2	Normal	2	38.4 to 40.3 degree	1	0	0	39+1	0	0	2	0		0	1	0	0	0	0	Yes	No	No	Paracetamol syrup(10mg/kg) ;		3	5.12	3.12	10.6	422	1	0	0	0	NEG
1597	0.25501	2.4	FEMALE	38	125	48	81/56	99	88	10	No Distress	2	Normal	2	Normal	2	Normal	2	36.3 to 38.3 degree	2	0	1	35	1	8	2	2		0	2	0	0	0	0	No	No	No	ADRENALINE (1:1000) :SALINE NEB ;		3	6.23	2.31	8.1	476	6.1	0	0	0	NEG
1599	0.278032	2.4	FEMALE	38.5	160	40		97	88	9	No Distress	2	Normal	2	Normal	2	Normal	2	38.4 to 40.3 degree	1	0	0	37	0	0	0	0		0	4	0	0	0	0	No	No	No			3	26.54	15.92	12.3	443	7.5	1	3	0	NEG
1600	0.177363	2.4	FEMALE	38.2	175	44	76/40	98	88	9	No Distress	2	Normal	2	Normal	2	Decreased	1	36.3 to 38.3 degree	2	0	0	40+1	0	0	0	0		0	3	0	0	0	0	No	No	No			3	4.28	1.8	10.8	279	3.8	16	18	10	NEG
1601	0.154506	0	FEMALE	38.3	160	40		99	88	9	No Distress	2	Normal	2	Normal	2	Decreased	1	36.3 to 38.3 degree	2	0	0	40	0	0	0	1	1	0	1	0	0	0	0	No	No	No			3	19.54	11.33	18	331	1.1	80	15	0	NEG
1602	0.418588	0	MALE	38.1	131	40		100	88	10	No Distress	2	Normal	2	Normal	2	Normal	2	36.3 to 38.3 degree	2	0	0	37	0	0	0	0		0	1	0	0	0	0	No	No	No			3	15.24	7.62	16	300	1.3	38	8	75	NEG
1603	0.0926438	0	FEMALE	37.9	148	40	70/32	97	2	10	No Distress	2	Normal	2	Normal	2	Normal	2	36.3 to 38.3 degree	2	0	0	38	0	0	0	0		0	1	0	0	0	0	No	No	No			3	9.3	4.74	22.6	225	2.9	12	18	1+5	NEG
1604	0.791496	2.4	MALE	37.7	169	36		100	2	10	No Distress	2	Normal	2	Normal	2	Normal	2	36.3 to 38.3 degree	2	0	0	38	0	0	0	0		0	5	0	0	0	0	No	No	No			3	12.36	1.61	11.3	447	0.5	210	0	0	NEG
1605	0.884792	1.2	MALE	38.1	166	45		99	88	9	No Distress	2	Normal	2	Normal	2	Decreased	1	36.3 to 38.3 degree	2	0	0	39	0	0	2	2		0	2	0	0	0	0	No	No	No			3	3.99	2	10.8	429	35.9	0	0	0	NEG
1606	0.96643	2.4	FEMALE	38	159	50	99/48	90	1	9	Some Distress	1	Normal	2	Normal	2	Normal	2	36.3 to 38.3 degree	2	0	0	39+5	0	0	2	2		0	4	1	0	0	0	No	No	No	ADRENALINE (1:1000) :SALINE NEB ;		3	18.81	4.89	11.6	647	6.9	38	27	7	NEG
1608	0.787012	0	FEMALE	38	188	48		98	88	10	No Distress	2	Normal	2	Normal	2	Normal	2	36.3 to 38.3 degree	2	0	0	39	0	0	0	0		0	2	0	0	0	0	No	No	No			3	20.36	9.77	14.7	324	1.5	35	85	205	NEG
1609	0.13979	0	FEMALE	38.3	176	42	76/54	97	88	9	No Distress	2	Normal	2	Normal	2	Decreased	1	36.3 to 38.3 degree	2	48hrs	0	39	0	0	0	0		0	5	0	0	0	0	No	No	No			3	8.19	4.83	18.2	433	5.6	20	3	7	NEG
1612	0.930089	2.4	MALE	39.1	156	32	84/58	99	88	9	No Distress	2	Normal	2	Normal	2	Normal	2	38.4 to 40.3 degree	1	0	0	38+2	0	0	0	1	1	0	1	0	0	0	0	No	Yes	No	I/V 0.45% NACL / 5% GLUCOSE (R) ; I/V 0.9% SODIUM CHLORIDE ;		3	3.67	1.17	10.8	437	11	3	17	0	NEG
1614	0.223467	1.2	FEMALE	38.3	162	40	77/44	97	88	10	No Distress	2	Normal	2	Normal	2	Normal	2	36.3 to 38.3 degree	2	0	0	38	1	8	0	0		0	1	0	0	0	0	No	No	No			3	15.02	9.31	13	344	47.4	3	10	115	NEG
1615	0.0449258	0	FEMALE	38.6	172	48	74/56	99	88	9	No Distress	2	Normal	2	Normal	2	Normal	2	38.4 to 40.3 degree	1	0	0	40+5	0	0	0	1	1	0	1	0	0	0	0	No	No	No			3	14.04	8.99	14.2	453	8.6	0	0	0	NEG
1616	0.657012	2.4	MALE	39.3	189	32		100	88	8	No Distress	2	Normal	2	Normal	2	Decreased	1	38.4 to 40.3 degree	1	0	0		0	0	0	0		0	1	0	0	0	1	No	No	No			3	5.65	2.82	11	408	1	0	0	0	NEG
1618	0.17736	1.2	MALE	37.5	154	45	78/46	97	2	10	No Distress	2	Normal	2	Normal	2	Normal	2	36.3 to 38.3 degree	2	0	0	38	0	0	2	0		0	1	0	0	0	0	No	No	No			3	5.63	2.59	15.5	458	34.5	0	7	0	NEG
1620	0.639289	0	MALE	39.5	186	48		98	88	9	No Distress	2	Normal	2	Normal	2	Normal	2	38.4 to 40.3 degree	1	0	0	38	0	0	0	0		0	1	0	0	0	0	No	No	No			3	9.92	6.35	18.2	192	4.2	0	0	0	NEG
1621	0.742401	1.2	MALE	38.6	173	38	99/64	100	88	7	No Distress	2	Normal	2	Pale,Flushed,Mottled	1	Decreased	1	38.4 to 40.3 degree	1	0	0	38	0	0	2	2		0	1	0	0	0	0	No	No	No			3	14.81	6.81	10.1	246	48.3	10	5	0	NEG
1622	0.601985	2.4	FEMALE	38.1	180	40	96/55	100	88	9	No Distress	2	Normal	2	Normal	2	Decreased	1	36.3 to 38.3 degree	2	0	0	39	0	0	2	2		0	2	0	0	0	0	No	No	No			3	13.51	6.08	10.1	723	60.3	0	0	0	NEG
1623	0.569144	2.4	MALE	40.2	192	48		100	88	7	No Distress	2	Normal	2	Pale,Flushed,Mottled	1	Decreased	1	38.4 to 40.3 degree	1	0	0		0	0	0	0		0	1	0	0	0	0	Yes	No	No	PARACETAMOL SYRUP(10MG/KG) ;		3	25.41	58	9	260	46.6	85	30	7	POS
1626	0.300279	0	FEMALE	38.4	142	36	64/27	96	88	9	No Distress	2	Normal	2	Normal	2	Normal	2	38.4 to 40.3 degree	1	0	0	38	0	0	0	0		0	1	0	0	0	0	No	No	No			3	9.86	3.94	15.8	415		0	8	0	NEG
1627	0.363157	2.4	MALE	38.8	178	40		98	88	8	No Distress	2	Normal	2	Normal	2	Decreased	1	38.4 to 40.3 degree	1	0	0	39	0	0	0	0		0	1	0	0	0	0	No	No	No			3	12.06	6.15	10.3	293	15.4	0	0	0	NEG
1630	0.972748	2.4	MALE	37.5	160	40		100	2	10	No Distress	2	Normal	2	Normal	2	Normal	2	36.3 to 38.3 degree	2	0	0	39	0	0	0	2		0	2	0	0	0	0	No	No	No			3						10	2	0	NEG
1632	0.886038	2.4	MALE	38.4	166	30		100	88	9	No Distress	2	Normal	2	Normal	2	Normal	2	38.4 to 40.3 degree	1	0	0	38	0	0	1	1	1	0	1	0	0	0	0	No	No	No			3	5.34	2.19	10.2	342	2.7	0	0	0	NEG
1633	0.943813	0	MALE	38.4	174	42		98	88	9	No Distress	2	Normal	2	Normal	2	Normal	2	38.4 to 40.3 degree	1	0	0	39+2	0	0	2	1	1	0	1	0	0	0	0	No	No	No			3	12.33	4.81	14.6	271	<0.2	0	0	0	NEG
1634	0.329941	0	FEMALE	37.7	141	30		100	2	10	No Distress	2	Normal	2	Normal	2	Normal	2	36.3 to 38.3 degree	2	48hrs	0	39	0	0	0	0		0	1	0	0	0	0	No	No	No			3						3	13	10	NEG
1635	0.765924	2.4	FEMALE	38.6	190	40		99	88	7	No Distress	2	Lethargy	1	Normal	2	Decreased	1	38.4 to 40.3 degree	1	0	0	37	0	0	0	2		0	1	0	0	0	0	No	No	No			3	7.26	2.61	11.2	466	7	2	0	2	NEG
1636	0.291151	1.2	FEMALE	38.3	182	48		97	88	9	No Distress	2	Normal	2	Normal	2	Decreased	1	36.3 to 38.3 degree	2	0	0	38+4	0	0	0	2		0	7	0	0	0	0	No	Yes	No	GLYCERIN SUPPOSITORY ; I/V 0.9% SODIUM CHLORIDE ;		3	11.61	3.13	13.3	484	3.2	0	2	28	NEG
1637	0.332481	0	FEMALE	37.8	130	60		97	2	10	No Distress	2	Normal	2	Normal	2	Normal	2	36.3 to 38.3 degree	2	0	0		0	0	2	1	1	0	1	0	0	0	0	No	No	No			3	10.02	3.91	21.3	243		120	10	510	POS
1638	0.763753	2.4	FEMALE	37.5	174	36		100	2	10	No Distress	2	Normal	2	Normal	2	Normal	2	36.3 to 38.3 degree	2	0	0	37	0	0	0	2		0	2	0	0	0	0	No	No	No			3	5.66	1.25	10.1	578	0.6	0	0	0	NEG
1640	0.408898	0	FEMALE	38.1	145	48	79/55	97	88	10	No Distress	2	Normal	2	Normal	2	Normal	2	36.3 to 38.3 degree	2	0	0	39+4	0	0	0	0		0	1	0	0	0	0	No	No	No			3	13	5.98	15.2	325	0.7	43	30	3	NEG
1641	0.853081	2.4	FEMALE	39.4	189	48	114/65	98	88	9	No Distress	2	Normal	2	Normal	2	Normal	2	38.4 to 40.3 degree	1	0	0	37	0	0	0	2		0	1	0	0	0	0	No	No	No			3	6.61	3.57	11	428	2	0	4	9	NEG
1642	0.7565	2.4	MALE	38.7	160	40	98/75	97	88	9	No Distress	2	Normal	2	Normal	2	Normal	2	38.4 to 40.3 degree	1	72hrs	0	39	0	0	0	2		0	3	0	0	0	0	Yes	No	No	PARACETAMOL SYRUP(10MG/KG) ;		3	9.12	2.92	12.2	494	23.4	8	30	0	NEG
1643	0.724553	1.2	MALE	37.5	175	60		95	88	8	Some Distress	1	Normal	2	Normal	2	Decreased	1	36.3 to 38.3 degree	2	0	0		0	0	0	0		0	3	0	0	0	0	No	No	No	ADRENALINE (1:1000) :SALINE NEB ;		3
1644	0.171417	0	MALE	38.5	215	52	76/50	98	1	8	No Distress	2	Normal	2	Normal	2	Decreased	1	38.4 to 40.3 degree	1	0	0	37+6	0	0	1	0		0	1	0	0	0	0	No	No	No	IV DEXTROSE 10% ; IV KCL 7.45% ; IV NACL 20% ; IV DEXTROSE 10% ;		3	10.15	6.19	19.8	245	18	2	0	2	NEG
1645	0.491024	2.4	FEMALE	38.1	175	48		100	88	9	No Distress	2	Normal	2	Normal	2	Decreased	1	36.3 to 38.3 degree	2	0	0	39+6	0	0	0	2		0	4	0	0	0	0	No	No	No			3	13.12	8.92	9	507	35.1	838	32	0	NEG
1647	0.278254	1.2	MALE	38	149	46		100	88	9	No Distress	2	Normal	2	Normal	2	Decreased	1	36.3 to 38.3 degree	2	0	0	40	0	0	0	0		0	1	0	0	0	0	No	No	No			3	11.94	3.58	10.8	429	17.7	845	18	2	NEG
1650	0.806601	2.4	MALE	38.4	150	30	86/56	98	88	9	No Distress	2	Normal	2	Normal	2	Normal	2	38.4 to 40.3 degree	1	0	0	38	0	0	0	0		0	2	0	0	0	0	No	No	No			3	12.88	5.02	9.4	678	10.1	0	0	0	NEG
1651	0.370462	2.4	MALE	38.6	181	36	111/68	97	88	8	No Distress	2	Normal	2	Normal	2	Decreased	1	38.4 to 40.3 degree	1	0	0	39	0	0	0	2		0	1	0	0	0	0	Yes	No	No	PARACETAMOL SYRUP(10MG/KG) ;		3	7.53	2.48	13	323	1.7	0	0	0	NEG
1652	0.946743	1.2	MALE	38.1	188	44	100/50	98	1	8	No Distress	2	Lethargy	1	Normal	2	Decreased	1	36.3 to 38.3 degree	2	0	0	38+1	0	0	2	2		0	4	0	0	0	0	No	No	No			3	9.53	1.81	11.8	588	11.9	0	0	0	NEG
1653	0.453085	0	MALE	38.7	198	40		100	88	8	No Distress	2	Normal	2	Normal	2	Decreased	1	38.4 to 40.3 degree	1	0	0	38+3	0	0	1	0		0	1	0	0	0	0	No	No	No			3	12.93	11.38	14.4	386	23.2	0	0	0	NEG
1654	0.414881	1.2	FEMALE	38.4	180	46	92/40	98	88	9	No Distress	2	Normal	2	Normal	2	Normal	2	38.4 to 40.3 degree	1	0	0	37	0	0	0	0		0	4	0	0	0	0	No	No	No			3	19.14	11.48	15.4	513	3.7	2	0	0	POS
1655	0.128977	2.4	MALE	38.9	208	60	93/51	100	1	7	No Distress	2	Normal	2	Pale,Flushed,Mottled	1	Decreased	1	38.4 to 40.3 degree	1	0	0		0	0	0	0		0	1	0	0	0	0	Yes	Yes	No	Paracetamol syrup(10mg/kg) ; I/V 0.45% NaCl / 5% GLUCOSE (R) ; I/V 0.9% SODIUM CHLORIDE ;		3	11.47	6.77	9.4	475	79.3	115	440	0	NEG
1656	0.63961	1.2	MALE	38.5	178	36	118/90	98	88	9	No Distress	2	Normal	2	Normal	2	Normal	2	38.4 to 40.3 degree	1	0	0	39+3	0	0	0	0		0	2	0	0	1	0	No	No	No			3	12.89	4.12	10.1	388	37.4	0	0	0	NEG
1658	0.267413	1.2	MALE	38.5	166	45	75/50	99	88	9	No Distress	2	Normal	2	Normal	2	Normal	2	38.4 to 40.3 degree	1	0	0	40	0	0	0	0		0	1	1	0	0	0	No	No	No			3	13.73	7.28	16.6	305	6	0	0	0	NEG
1659	0.291095	0	MALE	39.7	166	40	95/48	100	88	8	No Distress	2	Normal	2	Normal	2	Decreased	1	38.4 to 40.3 degree	1	0	0	40+4	0	0	0	1	1	0	1	0	0	0	0	No	No	No			3	23.24	13.94	15.1	525	38.2	> 2000	380	4	POS
1660	0.65311	0	FEMALE	37.8	122	41		98	2	10	No Distress	2	Normal	2	Normal	2	Normal	2	36.3 to 38.3 degree	2	0	0	40	0	0	0	0		0	1	0	0	0	0	No	No	No			3	15.47	6.96	17.1	350	9.5	75	10	400	POS
1666	0.618902	1.2	FEMALE	38.6	188	42		100	88	8	No Distress	2	Normal	2	Normal	2	Decreased	1	38.4 to 40.3 degree	1	0	1	36	0	0	2	2		0	1	0	0	0	0	No	No	No			3	20.72	11.4	13	575	149.7	315	10	0	NEG
1667	0.271804	2.4	FEMALE	37.6	160	55		96	88	9	Some Distress	1	Normal	2	Normal	2	Normal	2	36.3 to 38.3 degree	2	0	0	40	0	0	2	2		0	1	0	0	0	0	No	No	No	ADRENALINE (1:1000) :SALINE NEB ;		3	14.87	6.39	11.4	393	30	13	2	0	NEG
1669	0.27475	0	MALE	37.9	107	38		95	2	9	Some Distress	1	Normal	2	Normal	2	Normal	2	36.3 to 38.3 degree	2	0	0	39	0	0	2	1	2	0	1	0	0	0	0	No	No	No			3	16.71	10.69	18.8	318	36.6	2	31	2	NEG
1671	0.0536989	0	FEMALE	38.5	149	34	No BP taken in CE, first ward BP 74/43	97	88	8	No Distress	2	Normal	2	Normal	2	Decreased	1	38.4 to 40.3 degree	1	0	0	40	0	0	0	1	1	0	1	0	0	0	0	No	No	No			3	12.28	7.98	16.5	336	2.7	1	20	10	NEG
1672	0.99124	2.4	MALE	38.7	160	34		100	88	9	No Distress	2	Normal	2	Normal	2	Normal	2	38.4 to 40.3 degree	1	0	0	39+2	0	0	2	0	0	0	1	0	0	0	0	No	No	No			3	14.48	6.66	11.7	455	32.7	418	32	5	NEG
1676	0.892093	2.4	FEMALE	38.6	159	46	102/53	98	2	8	No Distress	2	Normal	2	Normal	2	Decreased	1	38.4 to 40.3 degree	1	0	0	38	0	0	2	1	1	0	1	0	0	0	0	No	No	No			3	9.07	4.17	11.6	412	6	0	0	0	NEG
1677	0.4835	0	FEMALE	37.9	128	40		99	2	9	No Distress	2	Normal	2	Normal	2	Decreased	1	36.3 to 38.3 degree	2	0	0	38+1	0	0	0	1	0	0	1	0	0	0	0	No	No	No			3	11.08	4.54	17.6	404	4.1	10	5	20	NEG
1678	0.394436	1.2	MALE	37.7	184	50	86/54	100	88	9	No Distress	2	Normal	2	Normal	2	Decreased	1	36.3 to 38.3 degree	2	0	1	35+4	0	0	2	0		0	1	0	0	0	0	No	No	No			3	7.1	2.77	12.2	725	10.9	0	3	56	NEG
1679	0.175487	1.2	MALE	39	193	42	71/58	97	1	9	No Distress	2	Normal	2	Normal	2	Normal	2	38.4 to 40.3 degree	1	0	0		0	0	2	2		0	1	0	0	0	0	Yes	No	No	Paracetamol syrup(10mg/kg) ;		3	14.24	8.69	13.1	318	58.7	0	0	0	NEG
1684	0.562326	0	FEMALE	38	122	56		96	88	10	No Distress	2	Normal	2	Normal	2	Normal	2	36.3 to 38.3 degree	2	0	0		0	0	0	0		0	1	0	0	0	0	No	No	No			3	13.65	5.6	18.8	358	1.2	6	0	40	NEG
1687	0.887573	0	FEMALE	37.6	164	40	72/30	100	88	9	No Distress	2	Normal	2	Normal	2	Decreased	1	36.3 to 38.3 degree	2	0	0	39	0	0	0	0		0	2	0	0	0	0	No	No	No			3	16.57	7.95	19.2	256	7.7	3	6	3	NEG
1689	0.136271	0	MALE	38.7	200	30		100	88	9	No Distress	2	Normal	2	Normal	2	Normal	2	38.4 to 40.3 degree	1	0	0	39	0	0	0	1	1	0	1	0	0	0	0	No	No	No			3	14.54	5.53	15.3	197	3	0	0	0	NEG
1695	0.0599605	1.2	MALE	38.4	185	42	No BP taken in CE, or ward at clerking	100	1	6	No Distress	2	Lethargy	1	Pale,Flushed,Mottled	1	Decreased	1	38.4 to 40.3 degree	1	0	0	40	0	0	0	0		0	2	0	0	0	1(peripheries 3s)	No	Yes	No	I/V 0.9% SODIUM CHLORIDE ;		1	24.9	18.67	13.5	563	92.1	3487	320	125	0
1699	0.142064	1.2	MALE	37.5	149	60		99	88	9	No Distress	2	Normal	2	Pale,Flushed,Mottled	1	Normal	2	36.3 to 38.3 degree	2	24hrs	1	35+4	0	0	2	0		0	1	0	0	0	0	No	No	No			3	9.39	2.44	10.4	672		0	0	0	NEG
1700	0.0356495	2.4	FEMALE	37.6	147	40	No BP taken in CE; first BP on clerking 92/47	100	2	10	No Distress	2	Normal	2	Normal	2	Normal	2	36.3 to 38.3 degree	2	0	0	38	0	0	0	0		0	4	0	0	0	0	No	No	No			3	5.93	1.01	11.2	369	1.5	0	3	0	NEG
1701	0.549618	1.2	MALE	38.8	177	48	93/55	100	88	9	No Distress	2	Normal	2	Normal	2	Normal	2	38.4 to 40.3 degree	1	0	0	39	0	0	2	2		0	1	0	0	0	0	No	No	No			3	10.35	2.38	12.5	286	3.1	0	22	0	NEG
1703	0.558491	1.2	MALE	38.3	181	40	80/43	98	88	9	No Distress	2	Normal	2	Normal	2	Decreased	1	36.3 to 38.3 degree	2	0	0	38+5	0	0	0	0		0	1	0	0	0	0	No	Yes	No	I/V 0.9% SODIUM CHLORIDE ;		3	17.6	9.5	13.9	570	29.7	>2000	5	5	POS
1704	0.637775	1.2	MALE	38.2	134	30	82/56	98	88	9	No Distress	2	Normal	2	Normal	2	Decreased	1	36.3 to 38.3 degree	2	0	0	37	0	0	0	2		0	21	0	0	0	0	No	No	No			3	16.86	2.19	10.6	441	2.6	0	8	15	NEG
1705	0.94214	0	MALE	37.6	140	40	73/39	98	2	10	No Distress	2	Normal	2	Normal	2	Normal	2	36.3 to 38.3 degree	2	0	0	40	0	0	2	2		0	5	0	0	0	0	No	No	No			3	11.8	3.54	12.9	431	<0.2	0	0	0	NEG
1716	0.830572	1.2	MALE	38.5	155	45	80/50	97	88	8	Some Distress	1	Normal	2	Normal	2	Normal	2	38.4 to 40.3 degree	1	0	0	39	0	0	0	1	1	0	1	0	0	0	0	No	No	No			3	9.07	5.62	11.4	252	67.8	170	15	0	NEG
1718	0.537357	0	MALE	38.5	155	50	88/49	98	88	9	No Distress	2	Normal	2	Normal	2	Normal	2	38.4 to 40.3 degree	1	0	0	39	0	0	0	0		0	1	0	0	0	0	No	No	No			3	8.33	3.92	15.6	391	3.6	10	7	13	NEG
1719	0.0574468	2.4	FEMALE	38.4	155	44	84/48	100	88	9	No Distress	2	Normal	2	Normal	2	Normal	2	38.4 to 40.3 degree	1	0	0	38	0	0	0	1	1	0	1	0	0	0	0	No	No	No			3	11.12	2.34	12.1	432	1.4	0	1	0	NEG
1725	0.845097	2.4	MALE	38.2	148	30	91/51	100	88	10	No Distress	2	Normal	2	Normal	2	Normal	2	36.3 to 38.3 degree	2	0	0	38	0	0	2	2		0	2	0	0	0	0	No	No	No			3	9.47	4.17	10.3	377	8.5	0	3	0	NEG
1729	0.090196	2.4	MALE	38	162	42	No BP in CE; first ward BP 115/80	98	88	9	No Distress	2	Normal	2	Normal	2	Decreased	1	36.3 to 38.3 degree	2	0	1	35+1	0	0	1	0		0	3	0	0	0	0	No	No	No			3	9.28	1.86	12	381	1.8	0	0	0	NEG
1733	0.0187663	1.2	MALE	38.6	180	30	No BP taken in CE, first ward BP 80/38	99	88	9	No Distress	2	Normal	2	Normal	2	Normal	2	38.4 to 40.3 degree	1	0	0	39	0	0	0	0		0	1	0	0	0	0	No	No	No			3	9.45	3.31	11.2	351	2.2	0	0	0	NEG
1734	0.863601	1.2	MALE	38.3	155	36		100	88	9	No Distress	2	Normal	2	Normal	2	Decreased	1	36.3 to 38.3 degree	2	48hrs	0	40	0	0	0	0		0	1	0	0	0	0	No	No	No			3	13.18	4.61	14.8	238	77.4	187	8	1	NEG
1737	0.353581	2.4	FEMALE	37.7	154	48		99	2	9	No Distress	2	Normal	2	Normal	2	Decreased	1	36.3 to 38.3 degree	2	0	1	36	0	0	2	2		0	1	0	0	0	0	No	No	No			3	6.98	2.51	9.2	378	14.9	0	0	0	NEG
1739	0.984446	1.2	FEMALE	38.1	173	42	123/69	99	88	9	No Distress	2	Normal	2	Normal	2	Decreased	1	36.3 to 38.3 degree	2	0	0	38+6	0	0	1	0		0	2	0	0	0	0	No	No	No			3	53.48	39.04	9.8	552	50.4	0	0	0	NEG
1744	0.546059	2.4	FEMALE	37.8	150	30		99	2	9	No Distress	2	Normal	2	Normal	2	Decreased	1	36.3 to 38.3 degree	2	0	0	40	0	0	0	2		0	1	0	0	0	0	No	No	No			3						0	0	0	NEG
1745	0.335639	1.2	FEMALE	38.1	173	42		100	88	10	No Distress	2	Normal	2	Normal	2	Normal	2	36.3 to 38.3 degree	2	0	0	40	0	0	0	1	1	0	1	0	0	0	0	No	No	No			3	12.65	4.17	10.4	430	7.4	5	5	50	NEG
1746	0.039015	1.2	FEMALE	38.1	175	30	79/57	99	1	9	No Distress	2	Normal	2	Pale,Flushed,Mottled	1	Normal	2	36.3 to 38.3 degree	2	0	0	Term	0	0	2	2		0	2	0	0	0	1	No	Yes	No	IV NACL 20% ; IV DEXTROSE 10% ; I/V 0.9% SODIUM CHLORIDE ;		3	9.49	4.56	14.7	531	13.1	0	0	0	NEG
1750	0.317823	1.2	FEMALE	39.1	174	44	88/42	100	88	8	No Distress	2	Normal	2	Normal	2	Decreased	1	38.4 to 40.3 degree	1	0	0	37	0	0	0	0		0	1	0	0	0	0	No	No	No			3	12.54	3.01	11.4	432	0.7	0	0	0	NEG
1755	0.824432	0	MALE	38.5	162	36	79/44	97	88	9	No Distress	2	Normal	2	Normal	2	Normal	2	38.4 to 40.3 degree	1	0	0	39	0	0	0	1	1	0	1	0	0	0	0	No	No	No			3	12.49	5	15	393	0.5	0	0	0	NEG
1757	0.991307	1.2	MALE	38.4	131	44	73/45	99	88	9	No Distress	2	Normal	2	Normal	2	Normal	2	38.4 to 40.3 degree	1	0	0	39	0	0	0	0		0	1	0	0	0	0	No	No	No			3	8.32	2.41	10.9	416	6.6
1758	0.762522	1.2	FEMALE	38.6	150	40	99/70	99	88	9	No Distress	2	Normal	2	Normal	2	Normal	2	38.4 to 40.3 degree	1	0	1	36	0	0	0	0		0	2	0	0	0	0	No	No	No			3	12.21	4.64	10.4	455	0.5	0	0	0	NEG
1759	0.36774	0	MALE	38.3	157	44	72/48	98	88	9	No Distress	2	Normal	2	Normal	2	Decreased	1	36.3 to 38.3 degree	2	0	0	40+3	0	0	0	0		0	2	0	0	0	0	No	No	No			3	10.04	6.02	17.5	252	20.1	13	0	23	0
1760	0.711586	2.4	MALE	39	185	44		99	88	8	No Distress	2	Normal	2	Normal	2	Decreased	1	38.4 to 40.3 degree	1	0	0	38	0	0	2	2		0	3	0	0	0	0	No	No	No			3	10.76	4.3	8.6	486	2.9	0	0	0	NEG
1761	0.44307	0	MALE	37.5	160	60	73/45	100	2	10	No Distress	2	Normal	2	Normal	2	Normal	2	36.3 to 38.3 degree	2	0	0	38+2	0	0	2	2		1	1	0	0	0	0	No	No	No			3	13.4	6.3	13.6	336	8	22	0	2	NEG
1762	0.882254	1.2	FEMALE	37.5	164	40		99	88	10	No Distress	2	Normal	2	Normal	2	Normal	2	36.3 to 38.3 degree	2	0	0	39+2	0	0	2	2		0	7	0	0	0	0	No	No	No			3	15.32	2.3	9.2	762	0.6
1764	0.662479	1.2	MALE	38.5	191	44		100	88	8	No Distress	2	Normal	2	Normal	2	Decreased	1	38.4 to 40.3 degree	1	0	0	40	0	0	0	0		0	1	0	0	0	0	No	No	No			3	14.31	3.58	11.4	604	0.4	0	0	0	NEG
1768	0.890073	1.2	MALE	38	190	38		97	88	9	No Distress	2	Normal	2	Normal	2	Decreased	1	36.3 to 38.3 degree	2	0	0	38	0	0	0	1	1	0	1	0	0	0	0	No	No	No			3	16.18	5.82	10.3	399	6.4	0	0	0	NEG
1770	0.679977	2.4	FEMALE	38.8	164	46		97	88	8	Some Distress	1	Normal	2	Normal	2	Normal	2	38.4 to 40.3 degree	1	0	0	38	0	0	0	0		0	4	0	0	0	0	No	No	No	ADRENALINE (1:1000) :SALINE NEB ;		3
1771	0.114045	2.4	FEMALE	37.8	184	24	120/94	96	88	10	No Distress	2	Normal	2	Normal	2	Normal	2	36.3 to 38.3 degree	2	0	0	38	0	0	0	0		0	1	0	0	0	0	No	No	No			3	17.04	8.18	11.4	547		0	0	0	NEG
1775	0.182648	1.2	FEMALE	38.1	163	40		98	88	9	No Distress	2	Normal	2	Normal	2	Decreased	1	36.3 to 38.3 degree	2	0	0	39	0	0	2	2		0	4	0	0	0	0	No	No	No			3	12.73	1.91	11.1	362	1.4	10	13	237	NEG
1778	0.928298	2.4	MALE	38.2	174	34		99	88	9	No Distress	2	Normal	2	Normal	2	Decreased	1	36.3 to 38.3 degree	2	0	0		1	4	2	0		0	3	0	0	0	0	No	No	No			3						0	0	0	NEG
1782	0.531369	0	MALE	38.6	155	45		99	88	9	No Distress	2	Normal	2	Normal	2	Normal	2	38.4 to 40.3 degree	1	0	0	39	0	0	1	0		0	1	0	0	0	0	No	No	No			3	13.69	8.08	18.2	412	6.9	55	10	30	POS
1783	0.789086	1.2	MALE	38.2	168	40	108/92	98	88	9	No Distress	2	Normal	2	Normal	2	Decreased	1	36.3 to 38.3 degree	2	0	0	40	0	0	0	0		0	1	0	0	0	0	No	No	No			3	7.3	1.31	10	449	5.7	0	0	2	NEG
1785	0.571342	2.4	MALE	37.8	178	40		98	88	10	No Distress	2	Normal	2	Normal	2	Normal	2	36.3 to 38.3 degree	2	0	0	38	0	0	2	2		0	3	0	0	0	0	No	No	No			3	29.52	25.68	11.8	582	57.7	45	0	10	POS
1786	0.11759	2.4	MALE	38.6	156	44	93/52	97	88	8	No Distress	2	Normal	2	Normal	2	Decreased	1	38.4 to 40.3 degree	1	0	1	36+3	0	0	0	1	2	0	1	0	0	0	0	No	No	No			3	7.76	2.48	11.3	392	14.6	0	0	0	NEG
1788	0.788718	1.2	MALE	37.6	195	40	83/40	91	1	8	Some Distress	1	Normal	2	Normal	2	Decreased	1	36.3 to 38.3 degree	2	0	0	40	0	0	2	2		0	14	0	0	0	0	No	No	No	ADRENALINE (1:1000) :SALINE NEB ;		3	14.04	7.72	13.4	281	78.6	5	2	0	NEG
1790	0.0793773	2.4	FEMALE	38.6	176	40	Trace notes	99	88	9	No Distress	2	Normal	2	Normal	2	Normal	2	38.4 to 40.3 degree	1	0	0	39+4	0	0	0	0		0	1	0	0	0	0	No	No	No			3	7.84	3.21	11.2	262	4.3	13	5	22	NEG
1793	0.787666	2.4	FEMALE	38	177	40		100	88	9	No Distress	2	Normal	2	Normal	2	Decreased	1	36.3 to 38.3 degree	2	0	0	40	0	0	0	1	1	0	1	0	0	0	0	No	No	No			3	5.86	1.82	10.7	520	0.2	0	0	0	NEG
1796	0.783909	2.4	MALE	38.3	175	40		98	88	10	No Distress	2	Normal	2	Normal	2	Normal	2	36.3 to 38.3 degree	2	0	0	37	0	0	0	0		0	1	0	0	0	0	Yes	No	No	Paracetamol syrup(10mg/kg) ;		3	10.24	3.99	11.5	397	4.1	0	0	0	NEG
1798	0.802766	2.4	MALE	38.2	118	48	70/42	100	88	10	No Distress	2	Normal	2	Normal	2	Normal	2	36.3 to 38.3 degree	2	0	0	37+1	0	0	0	0		0	1	0	0	0	0	No	Yes	No	I/V 0.45% NaCl / 5% GLUCOSE (R) ; I/V 0.9% SODIUM CHLORIDE ;		3	10.84	4.99	11.4	368	20.4	0	0	0	NEG
1803	0.809016	2.4	MALE	37.7	133	60		100	2	10	No Distress	2	Normal	2	Normal	2	Normal	2	36.3 to 38.3 degree	2	0	0	39	0	0	0	0		0	1	0	0	0	0	No	No	No			3	20.24	8.7	10.4	422	22.8	695	63	2	NEG
1808	0.737653	1.2	MALE	38.5	147	60	116/75	100	88	8	No Distress	2	Normal	2	Normal	2	Decreased	1	38.4 to 40.3 degree	1	0	0	39	0	0	0	0		0	1	0	0	0	0	No	No	No			3	6.04	1.63	10.8	516	13.7	0	4	2	NEG
1809	0.404377	2.4	MALE	39.6	230	40	107/57	100	1	8	No Distress	2	Normal	2	mottled	1	Decreased	1	38.4 to 40.3 degree	1	0	0		0	0	0	0		0	3	0	0	0	0	Yes	Yes	No	I/V 0.45% NaCl / 5% GLUCOSE (R) ; I/V 0.9% SODIUM CHLORIDE ; Paracetamol supp (125mg) ;		3	7.9	4.9	10.3	585	25.2	7	13	13	NEG
1810	0.865892	1.2	FEMALE	38.3	166	40	86/53	100	88	10	No Distress	2	Normal	2	Normal	2	Normal	2	36.3 to 38.3 degree	2	0	0		0	0	0	1	1	0	2	0	0	0	0	No	No	No			3	7.62	1.45	9.3	347	19	7	7	7	NEG
1816	0.0251446	2.4	MALE	37.7	174	44	100/64	98	2	10	No Distress	2	Normal	2	Normal	2	Normal	2	36.3 to 38.3 degree	2	0	0	38+2	1	1	0	2		1	1	0	0	0	0	No	No	No			3	15.02	4.51	10.2	461	41	253	110	7	NEG
1820	0.586449	2.4	MALE	38.1	164	40	100/55	100	88	9	No Distress	2	Normal	2	Normal	2	Decreased	1	36.3 to 38.3 degree	2	0	0		0	0	0	2		0	2	0	0	0	0	No	No	No			3					15.7
1821	0.758497	2.4	MALE	38.9	175	40		97	88	9	No Distress	2	Normal	2	Normal	2	Normal	2	38.4 to 40.3 degree	1	0	0	38	0	0	0	0		0	2	0	0	0	0	No	No	No			3	16.11	8.22	11.1	530	21.7	2	0	0	NEG
1823	0.335725	0	MALE	37.8	140	40	87/30	97	88	10	No Distress	2	Normal	2	Normal	2	Normal	2	36.3 to 38.3 degree	2	0	0	39	0	0	0	0		0	1	0	0	0	0	No	No	No			3	11.85	6.87	17.7	265	21.1	30	8	12	NEG
1825	0.129311	2.4	MALE	37.8	180	40	117/50	99	2	10	No Distress	2	Normal	2	Normal	2	Normal	2	36.3 to 38.3 degree	2	0	0	38	0	0	2	2		0	1	0	0	0	0	No	No	No			3
1828	0.337873	1.2	FEMALE	38.8	177	40		100	88	9	No Distress	2	Normal	2	Normal	2	Normal	2	38.4 to 40.3 degree	1	0	1	36+3	0	0	0	0		0	1	0	0	0	0	No	No	No			3	9.99	3.6	10.6	409	12.1	0	0	5
1830	0.0341197	1.2	MALE	38.8	211	46	84/44	100	1	7	Some Distress	1	Lethargy	1	Mottled (Triage put as normal but noted to be grunting with poor perfusion)	1	Decreased (Triage put as normal but infant was weak since morning and not playing)	1	38.4 to 40.3 degree	1	0	0	38	0	0	0	2		0	1	0	1	1	1	No	Yes	No	I/V 0.9% SODIUM CHLORIDE ;		2	22.89	12.59	8.9	866	2.3	0	0	0	0
1831	0.00177961	0	FEMALE	38.1	160	54	79/51	100	88	9	No Distress	2	Normal	2	Normal	2	Decreased	1	36.3 to 38.3 degree	2	0	0	38	0	0	2	2		0	1	0	0	0	0	No	No	No			3	12.48	7.49	15.2	296	24.7	28	0	40	NEG
1832	0.579924	1.2	MALE	39.3	188	30	102/59	100	1	8	No Distress	2	Normal	2	Normal	2	Decreased	1	38.4 to 40.3 degree	1	0	0	37+4	0	0	1	0		0	1	0	0	0	0	Yes	Yes	No	I/V 0.9% SODIUM CHLORIDE ; Paracetamol syrup(10mg/kg) ;		3	5.21	2.76	9.5	457	5.9	0	4	0	NEG
1833	0.742512	2.4	MALE	38.8	189	36	96/67	100	1	8	No Distress	2	Normal	2	mottled	1	Decreased	1	38.4 to 40.3 degree	1	0	0	38	0	0	0	0		0	2	0	0	0	0	No	Yes	No	I/V 0.45% NaCl / 5% GLUCOSE (R) ; I/V 0.9% SODIUM CHLORIDE ;		3	18.1	10.5	11.7	420	91.3	0	5	0	NEG
1835	0.20486	2.4	MALE	38	181	40		98	88	10	No Distress	2	Normal	2	Normal	2	Normal	2	36.3 to 38.3 degree	2	0	0	37	0	0	0	0		0	1	0	0	0	0	No	No	No			3	12.33	4.44	13.2	605	3.5	0	0	0	NEG
1836	0.444762	1.2	FEMALE	37.7	149	54	93/47	97	2	9	No Distress	2	Normal	2	Normal	2	Decreased	1	36.3 to 38.3 degree	2	0	0	38	0	0	0	1	0	0	2	0	0	0	0	No	No	No			3	10.63	2.76	12	526	0.8	0	0	0	NEG
1838	0.0339375	1.2	MALE	38.9	181	50	84/43	98	88	8	No Distress	2	Normal	2	Normal	2	Decreased	1	38.4 to 40.3 degree	1	0	0	38+5	0	8	0	0		0	7	0	0	0	0	No	No	No			3	16.05	6.42	13.6	425	0.4	0	0	0	NEG
1841	0.446949	2.4	MALE	38.7	166	36	77/65	99	88	8	No Distress	2	Normal	2	Normal	2	Decreased	1	38.4 to 40.3 degree	1	24hrs	0	38	0	0	2	2		0	7	0	0	0	0	No	No	No			3	24.09	7.95	10.9	813	16.2	0	0	0	NEG
1842	0.15634	0	FEMALE	38.2	156	56		97	88	10	No Distress	2	Normal	2	Normal	2	Normal	2	36.3 to 38.3 degree	2	0	0	38	0	0	0	0		0	1	0	0	0	0	No	No	No	IV CALCIUM GLUCONATE 10% SLOWLY ; IV NACL 20% ; IV DEXTROSE 10% ; IV DEXTROSE 10% ;		3	12.18	6.94	18.1	257	5	230	50	20	NEG
1843	0.454339	2.4	MALE	38.2	126	36	82/50	98	88	9	No Distress	2	Normal	2	Normal	2	Decreased	1	36.3 to 38.3 degree	2	0	0	37	0	0	2	2		0	4	0	0	0	0	No	No	No	I/V 0.45% NaCl / 5% GLUCOSE (R) ; ADRENALINE (1:1000) :SALINE NEB ;		3	14.59	7.3	11.6	560	27.1
1844	0.987309	1.2	FEMALE	38.9	170	54	109/47	97	1	7	No Distress	2	Normal	2	Pale,Flushed,Mottled	1	Decreased	1	38.4 to 40.3 degree	1	0	0	38	0	0	2	0		0	1	0	0	0	0	No	Yes	No	I/V 0.9% SODIUM CHLORIDE ; I/V 0.45% NaCl / 5% GLUCOSE (R) ;		3	7.32	3.95	10.8	437	4.8	75	33	92	NEG
1846	0.204725	1.2	MALE	38.4	156	46	86/53	98	88	9	No Distress	2	Normal	2	Normal	2	Normal	2	38.4 to 40.3 degree	1	0	0	40	0	0	0	2		0	1	0	0	0	0	No	No	No			3	20.7	10.76	9.6	647	50.4	> 2000	6	0	NEG
1847	0.715478	2.4	FEMALE	38.7	173	40		100	2	8	No Distress	2	Normal	2	Normal	2	Decreased	1	38.4 to 40.3 degree	1	0	1	35+4	0	0	0	0		0	1	0	0	0	0	No	No	No			3	8.86	2.13	10.4	332	3	0	0	0	NEG
1849	0.394446	0	FEMALE	38.9	166	40		86	88	8	No Distress	2	Normal	2	Normal	2	Decreased	1	38.4 to 40.3 degree	1	0	0	37	0	0	0	0		0	1	0	0	0	0	No	No	No			3	9.74	6.33	15.1	399	0.3	18	55	0	NEG
1854	0.994432	2.4	MALE	37.7	172	40	116/72	100	88	10	No Distress	2	Normal	2	Normal	2	Normal	2	36.3 to 38.3 degree	2	0	0	37	0	0	0	0		0	2	0	0	0	0	No	No	No	ADRENALINE (1:1000) :SALINE NEB ;		3
1855	0.962946	1.2	MALE	38.3	130	61	85/51	100	1	8	Some Distress	1	Normal	2	Normal	2	Decreased	1	36.3 to 38.3 degree	2	0	0	39	0	0	2	1	1	0	7	0	0	0	0	No	No	No	I/V 0.45% NACL / 5% GLUCOSE (R) ; ADRENALINE (1:1000) :SALINE NEB ;		3	20.09	13.46	11.2	372	105.8	5	20	20	NEG
1856	0.744388	1.2	MALE	39.1	166	44	95/49	100	88	9	No Distress	2	Normal	2	Normal	2	Normal	2	38.4 to 40.3 degree	1	0	0	38+5	0	8	0	0		0	1	0	0	0	0	No	No	No			3	18.18	3.64	11.6	383	0.2	0	0	0	NEG
1859	0.558377	0	MALE	38.3	162	52		98	88	9	No Distress	2	Normal	2	Normal	2	Decreased	1	36.3 to 38.3 degree	2	0	0	39	0	0	0	2		0	3	0	0	0	0	No	No	No			3	6.49	2.08	15.2	344	2.9	0	0	0	NEG
1860	0.48565	0	MALE	37.7	159	62	83/45	94	1	8	Some Distress	1	Normal	2	Normal	2	Decreased	1	36.3 to 38.3 degree	2	0	0	39	0	0	0	0		0	3	0	0	0	0	No	No	No	ADRENALINE (1:1000) :SALINE NEB ;		3	15.68	3.14	13.5	285	1.1	2	0	1	NEG
1861	0.879407	2.4	FEMALE	38.4	162	48		100	88	9	No Distress	2	Normal	2	Normal	2	Normal	2	38.4 to 40.3 degree	1	0	1	36	0	0	2	2		0	2	0	0	0	0	No	No	No			3	14.08	6.34	10.1	601	52.9	> 2000	15	10	NEG
1862	0.925997	1.2	MALE	38.3	177	40	80/62	100	88	9	No Distress	2	Normal	2	Normal	2	Decreased	1	36.3 to 38.3 degree	2	0	0	38	0	0	0	0		0	7	0	0	0	0	No	No	No			3	15.01	4.8	10.9	587	20	0	0	0	NEG
1863	0.856274	2.4	FEMALE	37.8	118	40	102/73	99	88	8	Some Distress	1	Normal	2	Normal	2	Decreased	1	36.3 to 38.3 degree	2	0	0	40	0	0	0	0		0	6	0	0	0	0	No	No	No	ADRENALINE (1:1000) :SALINE NEB ;		3	16.86	8.09	9.2	391		132	0	5	NEG
1868	0.134362	2.4	MALE	38.3	162	40		98	88	10	No Distress	2	Normal	2	Normal	2	Normal	2	36.3 to 38.3 degree	2	0	0	38	0	0	0	0		0	2	0	0	0	0	No	No	No			3	21.3	11.5	10.6	595	50.1	465	15	25	NEG
1869	0.326636	0	MALE	37.8	148	40		100	2	9	No Distress	2	Normal	2	Normal	2	Decreased	1	36.3 to 38.3 degree	2	0	0	39	0	0	2	2		0	1	0	0	0	0	No	No	No			3	21.84	17.04	14.4	290	143.1	65	2	5	NEG
1870	0.783111	0	MALE	38	168	40		97	88	10	No Distress	2	Normal	2	Normal	2	Normal	2	36.3 to 38.3 degree	2	0	0	38	0	0	0	0		0	1	0	0	0	0	No	No	No			3	9	5.67	15.3	379	1.7	0	0	0	NEG
1872	0.592519	0	MALE	39.3	171	40	72/51	97	88	9	No Distress	2	Normal	2	Normal	2	Normal	2	38.4 to 40.3 degree	1	0	0	38	0	0	2	2		0	2	0	0	0	0	No	No	No			3	22.57	15.12	15.8	417	58.6	2	2	2	NEG
1875	0.995573	1.2	MALE	38.6	165	46	74/35	98	88	9	No Distress	2	Normal	2	Normal	2	Normal	2	38.4 to 40.3 degree	1	0	0	39	0	0	0	0		0	1	0	0	0	0	No	No	No			3	5.17	1.24	10.2	274	5.2	0	0	0	NEG
1880	0.421349	0	MALE	37.9	146	46		99	88	9	No Distress	2	Normal	2	Normal	2	Decreased	1	36.3 to 38.3 degree	2	0	0	37	0	0	0	0		0	1	0	0	0	0	No	No	No			3	14.9	6.7	17.6	273	1.3	13	9	2	NEG
1882	0.799014	2.4	MALE	38.1	185	40	105/62	98	88	8	Some Distress	1	Normal	2	Normal	2	Decreased	1	36.3 to 38.3 degree	2	0	0	38	0	0	0	0		0	1	0	0	0	0	No	No	No			3						0	0	0	NEG
1883	0.888529	0	MALE	38.3	172	40		99	88	10	No Distress	2	Normal	2	Normal	2	Normal	2	36.3 to 38.3 degree	2	0	0	38	0	0	0	0		0	1	0	0	0	0	No	No	No			3	11.64	6.05	16.8	330	1.8	1	0	0	NEG
1889	0.57412	1.2	MALE	38.5	155	45		97	88	9	No Distress	2	Normal	2	Normal	2	Normal	2	38.4 to 40.3 degree	1	0	0		0	0	0	0		0	4	0	0	0	0	No	No	No			3	11.34	3.63	11	355	2.2	0	0	0	NEG
1890	0.6712	1.2	MALE	38.1	181	40	84/45	98	88	9	No Distress	2	Normal	2	Normal	2	Decreased	1	36.3 to 38.3 degree	2	0	0	39	0	0	0	1	1	0	2	1	0	0	0	No	No	No			3	18.03	11.18	10	459	60.3	0	0	0	NEG
1891	0.449089	2.4	MALE	37.7	163	40	94/54	99	2	10	No Distress	2	Normal	2	Normal	2	Normal	2	36.3 to 38.3 degree	2	0	0	37+6	0	0	0	0		0	1	0	0	0	0	No	No	No			3	15.04	4.96	10.3	502	23.5	3	0	0	NEG
1894	0.370157	1.2	MALE	38	156	36	80/50	99	88	9	No Distress	2	Normal	2	Normal	2	Decreased	1	36.3 to 38.3 degree	2	0	0	38	0	0	2	0		0	2	0	0	0	0	No	No	No			3	5.03	1.71	10.3	371	12.9	5	2	0	NEG
1900	0.294411	1.2	FEMALE	38.3	161	40	81/38	100	88	10	No Distress	2	Normal	2	Normal	2	Normal	2	36.3 to 38.3 degree	2	0	0	38	0	0	0	1	1	0	2	0	0	0	0	No	No	No			3						> 2000	125	25	POS
1901	0.244442	1.2	MALE	38.9	168	40		99	88	9	No Distress	2	Normal	2	Normal	2	Normal	2	38.4 to 40.3 degree	1	0	0	40	0	0	0	1	1	0	2	0	0	0	0	No	No	No			3	11.12	5.12	16.2	272	10.6	40	18	5	NEG
1902	0.875194	2.4	FEMALE	38.1	149	50	106/56	100	88	9	No Distress	2	Normal	2	Normal	2	Decreased	1	36.3 to 38.3 degree	2	0	1	36	1	4	2	2		0	1	1	0	0	0	No	No	No			3	13.69	7.94	11.1	337	4.8	0	0	0	NEG
1905	0.288618	1.2	MALE	38.1	158	38	81/49	99	88	10	No Distress	2	Normal	2	Normal	2	Normal	2	36.3 to 38.3 degree	2	0	0	38	0	0	0	2		0	2	0	0	0	0	No	No	No			3	7.93	1.82	10.6	327
1907	0.528821	1.2	FEMALE	37.5	135	40	70/33	100	2	10	No Distress	2	Normal	2	Normal	2	Normal	2	36.3 to 38.3 degree	2	0	0	40+3	0	0	2	1	1	0	2	0	0	0	0	No	No	No			3	8.1	1.13	10.3	391	0.3
1911	0.420657	1.2	FEMALE	38.3	180	46		98	88	9	No Distress	2	Normal	2	Normal	2	Decreased	1	36.3 to 38.3 degree	2	0	0	37	0	0	0	0		0	2	0	0	0	0	No	No	No			3	18.2	10.92	10.4	659	50.3	2	5	0	NEG
1912	0.615369	1.2	FEMALE	38.6	150	40		97	88	9	No Distress	2	Normal	2	Normal	2	Normal	2	38.4 to 40.3 degree	1	0	0	38	0	0	0	1	1	0	1	0	0	0	0	No	No	No			3	11.57	5.44	10.1	676	1.5	8	2	5	NEG
1915	0.389963	2.4	MALE	39.5	148	45		100	88	9	No Distress	2	Normal	2	Normal	2	Normal	2	38.4 to 40.3 degree	1	0	0	37	0	0	0	2		0	7	0	0	0	0	No	No	No			3	18.17	3.27	10.6	319	57.8	0	0	0	NEG
1916	0.853392	0	FEMALE	37.7	91	40	69/30	no SPO2 recorded	1	10	No Distress	2	Normal	2	Normal	2	Normal	2	36.3 to 38.3 degree	2	0	0	37	0	0	0	1	1	0	2	0	0	0	0	No	No	No	IV NACL 20% ; IV DEXTROSE 10% ; IV DEXTROSE 10% ;		3	10.44	3.03	18.8	270	0.9	55	0	115	NEG
1918	0.0785382	2.4	MALE	38.6	145	44	No BP in CE; first ward BP 97/57	100	88	8	Some Distress	1	Normal	2	Normal	2	Normal	2	38.4 to 40.3 degree	1	0	1	33+4	0	0	0	2		0	1	0	0	0	0	No	No	No			3	10.75	2.9	9.9	679	0.3	0	0	0	NEG
1920	0.887534	1.2	FEMALE	38.2	186	40	66/51	99	88	10	No Distress	2	Normal	2	Normal	2	Normal	2	36.3 to 38.3 degree	2	0	0	39	0	0	0	1	1	0	1	0	0	0	0	No	No	No			3	8.27	2.32	12.5	352	3.8	2	18	0	NEG
1921	0.525737	0	MALE	38.6	164	50	75/38	97	88	9	No Distress	2	Normal	2	Normal	2	Normal	2	38.4 to 40.3 degree	1	0	0	39	0	0	0	1	1	1	1	0	0	0	0	No	No	No			3	8.37	3.1	14.6	346	2.7	1	2	10	NEG
1922	0.852634	0	FEMALE	38.2	178	50		97	88	9	No Distress	2	Normal	2	Normal	2	Decreased	1	36.3 to 38.3 degree	2	0	0	40	0	0	0	1	1	0	1	0	0	0	0	No	No	No			3	15.6	9.2	13.3	457	0.2	80	40	58	NEG
1924	0.224649	1.2	FEMALE	37.6	169	40		99	88	9	No Distress	2	Normal	2	Normal	2	Decreased	1	36.3 to 38.3 degree	2	0	0	39+4	0	0	2	0		0	1	0	0	0	0	No	No	No			3	4.48	0.67	12.7	384	0.9	0	8	120	NEG
1925	0.870187	1.2	FEMALE	39	144	40	107/78	99	88	8	No Distress	2	Normal	2	Normal	2	Decreased	1	38.4 to 40.3 degree	1	0	0	38	0	0	0	0		0	1	0	0	0	0	No	No	No			3	10.44	2.09	13.4	415	0.8	0	0	0	NEG
1929	0.759486	0	FEMALE	38	138	42		97	88	10	No Distress	2	Normal	2	Normal	2	Normal	2	36.3 to 38.3 degree	2	0	0	38	0	0	0	0		0	1	0	0	0	0	No	No	No			3	12.69	5.08	15.6	328	0.3	15	0	45
1931	0.0612235	1.2	MALE	38.2	153	48	79/31	99	88	10	No Distress	2	Normal	2	Normal	2	Normal	2	36.3 to 38.3 degree	2	0	0	39	0	0	0	0		0	2	0	0	0	0	No	No	No			3	7.86	3.85	11.5	363	12.9	7	3	3	NEG
1934	0.910794	1.2	FEMALE	38.1	180	44	102/51	97	88	9	No Distress	2	Normal	2	Normal	2	Decreased	1	36.3 to 38.3 degree	2	0	0		0	0	0	0		0	2	0	0	0	0	No	Yes	No	I/V 0.9% SODIUM CHLORIDE ; Trial of feed by mom ;		2	12.16	4.99	10.1	458	17.7	0	0	0	0
1935	0.149433	2.4	FEMALE	38.1	152	40	77/43	100	88	9	No Distress	2	Normal	2	Normal	2	Decreased	1	36.3 to 38.3 degree	2	0	0	38	0	0	0	2		0	1	0	0	0	0	No	No	No			3	6.42	2.38	10.9	305	2.4	70	0	18	NEG
1936	0.307863	2.4	MALE	38.1	180	30		98	88	9	No Distress	2	Normal	2	Normal	2	Decreased	1	36.3 to 38.3 degree	2	0	0	38	0	0	2	2		0	5	0	0	0	0	No	No	No	ADRENALINE (1:1000) :SALINE NEB ;		3
1937	0.943652	2.4	FEMALE	39.1	198	40	103/64	100	88	8	No Distress	2	Normal	2	Normal	2	Decreased	1	38.4 to 40.3 degree	1	0	0	38+2	0	0	0	1	1	0	2	0	0	0	0	No	No	No			3	7.81	2.81	10.8	537	2.7	7	13	3	NEG
1939	0.693997	2.4	FEMALE	37.5	160	40	86/63	99	2	10	No Distress	2	Normal	2	Normal	2	Normal	2	36.3 to 38.3 degree	2	0	0	38	0	0	0	0		0	2	0	0	0	0	No	No	No			3	10.93	4.92	11	367	40.6	0	0	0	NEG
1940	0.411005	0	FEMALE	38.3	143	40	82/38	97	88	10	No Distress	2	Normal	2	Normal	2	Normal	2	36.3 to 38.3 degree	2	0	0	39+5	1	0	0	0		0	1	0	0	0	0	No	No	No			3	19.23	8.65	16.9	425	5.4	0	0	0	NEG
1943	0.214265	1.2	MALE	38.1	176	42		100	88	10	No Distress	2	Normal	2	Normal	2	Normal	2	36.3 to 38.3 degree	2	0	0		0	0	2	2		0	3	0	0	0	0	No	No	No			3	11.52	1.96	10.5	828	0.2	0	0	0	NEG
1944	0.686153	1.2	MALE	37.6	127	40		99	2	9	Some Distress	1	Normal	2	Normal	2	Normal	2	36.3 to 38.3 degree	2	0	0	40	0	0	0	0		0	1	0	0	0	0	No	No	No			3						0	0	0	NEG
1945	0.359459	0	FEMALE	37.6	167	45		100	2	10	No Distress	2	Normal	2	Normal	2	Normal	2	36.3 to 38.3 degree	2	0	1	36	0	0	0	0		0	1	0	0	0	0	No	No	No	IV DEXTROSE 10% ; IV NACL 20% ; IV DEXTROSE 10% ;		3	9.26	3.52	17.9	397	0.2	0	0	0	NEG
1947	0.731187	2.4	FEMALE	38.6	197	40		100	88	8	No Distress	2	Normal	2	Normal	2	Decreased	1	38.4 to 40.3 degree	1	0	0	38	0	0	0	0		0	1	0	0	0	0	No	No	No			3	7.79	4.05	10.7	294	2	8	0	0	NEG
1950	0.324165	2.4	MALE	37.6	152	42		98	2	9	No Distress	2	Normal	2	Normal	2	Decreased	1	36.3 to 38.3 degree	2	0	0	40	0	0	2	1	1	0	1	0	0	0	0	No	No	No			3	7.49	1.27	10.8	500	1.7	0	0	0	NEG
1952	0.71738	2.4	MALE	39.5	187	44		100	88	8	No Distress	2	Normal	2	Normal	2	Decreased	1	38.4 to 40.3 degree	1	0	0	40	0	0	0	0		0	2	0	0	0	0	No	No	No			3	16.51	7.26	10.7	370	10	0	0	0	NEG
1954	0.49732	0	MALE	38.2	150	55		97	88	9	No Distress	2	Normal	2	Normal	2	Decreased	1	36.3 to 38.3 degree	2	0	0	40	0	0	0	1	1	0	1	0	0	0	0	No	No	No			3	15.99	9.11	16	283	20.1	20	8	18	NEG
1955	0.368932	0	MALE	38	168	46	61/37	98	88	9	No Distress	2	Normal	2	Normal	2	Decreased	1	36.3 to 38.3 degree	2	0	0	38	0	0	2	2		0	1	0	0	0	0	No	No	No			3						0	0	0	NEG
1958	0.946572	2.4	MALE	38.6	185	48			88	7	No Distress	2	Normal	2	Pale,Flushed,Mottled	1	Decreased	1	38.4 to 40.3 degree	1	0	0	40	0	0	0	2		0	3	0	0	0	0	No	No	No			3	9.03	1.72	10.8	466	1.5	0	2	6	NEG
1959	0.64571	0	FEMALE	38.2	201	48	90/77	99	1	10	No Distress	2	Normal	2	Normal	2	Normal	2	36.3 to 38.3 degree	2	0	0	38+4	0	0	2	2		0	1	0	0	0	0	No	Yes	No	I/V 0.9% SODIUM CHLORIDE ;		3	13.81	8.56	15.1	312	2.4	2	50	110	NEG
1962	0.748869	1.2	MALE	37.7	130	44	73/42	100	2	10	No Distress	2	Normal	2	Normal	2	Normal	2	36.3 to 38.3 degree	2	0	0	38	0	0	0	0		0	4	0	0	0	0	No	No	No			3	18.54	6.86	10.2	390	22.1	20	10	5	NEG
1968	0.462366	2.4	MALE	37.6	181	42	104/74	100	2	10	No Distress	2	Normal	2	Normal	2	Normal	2	36.3 to 38.3 degree	2	0	0	40+2	0	0	0	0		0	1	1	0	0	0	No	No	No			3	27.93	17.88	10.8	487	102.7	192	10	0	NEG
1969	0.198801	0	FEMALE	38	148	40	68/45	98	88	10	No Distress	2	Normal	2	Normal	2	Normal	2	36.3 to 38.3 degree	2	0	0	38	0	0	0	0		0	1	0	0	0	0	No	No	No			3	10.71	6	18.8	268	9.1	35	25	0	POS
1970	0.283503	1.2	FEMALE	38.1	166	34	90/61	97	88	10	No Distress	2	Normal	2	Normal	2	Normal	2	36.3 to 38.3 degree	2	0	0	40+4	0	0	2	0		0	5	0	0	0	0	No	No	No			3	9.33	2.71	13.4	294	0.2	5	5	5
1971	0.0411618	1.2	MALE	38.6	160	48	99/52	100	88	9	No Distress	2	Normal	2	Normal	2	Normal	2	38.4 to 40.3 degree	1	0	0	Term	0	0	2	1	1	0	2	0	0	0	0	No	No	No			3	13.31	3.33	11.2	263	3.7	0	0	0	NEG
1972	0.102335	1.2	FEMALE	39	150	40		100	88	9	No Distress	2	Normal	2	Normal	2	Normal	2	38.4 to 40.3 degree	1	0	0	38	0	0	2	2		0	2	0	0	0	1	No	Yes	No	I/V 0.9% SODIUM CHLORIDE ;		3	5.9	1.12	11.3	400	0.3	0	0	0	NEG
1975	0.73946	1.2	FEMALE	38.2	169	44		100	88	10	No Distress	2	Normal	2	Normal	2	Normal	2	36.3 to 38.3 degree	2	0	0	37	0	0	0	0		0	3	0	0	0	0	No	No	No			3	9.1	2.55	11.8	290	5.5	0	330	0	NEG
1976	0.300357	1.2	MALE	38.9	187	40	76/56	99	88	8	Some Distress	1	Normal	2	Normal	2	Normal	2	38.4 to 40.3 degree	1	0	0	40+2	0	0	0	0		0	4	0	0	0	0	No	No	No			3	16.29	7.33	14	880	14.9	0	0	0	NEG
1977	0.703163	1.2	MALE	38.3	154	44		99	88	10	No Distress	2	Normal	2	Normal	2	Normal	2	36.3 to 38.3 degree	2	0	0	38	0	0	0	2		0	1	0	0	0	0	No	No	No			3	21.66	10.4	8.4	632	22.6	498	12	20	NEG
1982	0.776528	2.4	MALE	39.3	216	46	82/48	no SPO2 recorded	1	8	No Distress	2	Normal	2	Normal	2	Decreased	1	38.4 to 40.3 degree	1	0	0	39	0	0	2	0		0	2	0	0	0	0	No	No	No			3	25.4	16.76	12.4	422		92	8	0	NEG
1983	0.225156	1.2	MALE	38.1	172	40		98	88	9	No Distress	2	Normal	2	Normal	2	Decreased	1	36.3 to 38.3 degree	2	0	0	39	0	0	2	2		0	2	0	0	0	0	No	No	No			3	16.53	3.14	9.8	606	0.2	0	0	0	NEG
1984	0.919512	2.4	MALE	37.9	155	45	76/43	97	2	9	No Distress	2	Normal	2	Normal	2	Decreased	1	36.3 to 38.3 degree	2	0	0	39	0	0	0	0		0	2	0	0	0	0	No	No	No			3						0	0	0	NEG
1985	0.029095	1.2	MALE	38.2	150	40	102/42	97	88	9	No Distress	2	Normal	2	Normal	2	Decreased	1	36.3 to 38.3 degree	2	0	0	39	0	0	0	0		0	7	0	0	0	0	No	No	No			3						0	0	0	NEG
1988	0.174092	1.2	MALE	38.3	162	38	87/51	100	88	9	No Distress	2	Normal	2	Normal	2	Decreased	1	36.3 to 38.3 degree	2	0	0	39+3	0	0	2	2		0	1	0	0	0	0	No	No	No			3	6.05	2.42	10.6	396	59.4	0	0	0	NEG
1989	0.44238	0	FEMALE	38	154	40		100	88	10	No Distress	2	Normal	2	Normal	2	Normal	2	36.3 to 38.3 degree	2	0	0	39	0	0	0	0		0	1	0	0	0	0	No	No	No			3	7.01	2.45	15.4	545		0	0	0	NEG
1991	0.680951	0	MALE	38	123	48		98	88	10	No Distress	2	Normal	2	Normal	2	Normal	2	36.3 to 38.3 degree	2	0	0	39+6	0	0	0	1	1	0	1	0	0	0	0	No	No	No			3	13.04	5.48	19.6	194	1.3	6	10	148	POS
1994	0.882653	1.2	MALE	37.8	176	34	81/45	98	2	10	No Distress	2	Normal	2	Normal	2	Normal	2	36.3 to 38.3 degree	2	0	0	39	0	0	0	1	1	0	1	0	0	0	0	No	No	No			3	11.2	3.58	10.8	591	13.4	53	12	2	NEG
1998	0.602774	1.2	MALE	38.2	152	40	86/65	100	88	10	No Distress	2	Normal	2	Normal	2	Normal	2	36.3 to 38.3 degree	2	0	0	39+5	0	0	0	0		0	1	0	0	0	0	No	No	No			3	13.78	4.55	11	737	13.4	0	0	0	NEG
1999	0.669026	2.4	FEMALE	37.9	144	42	91/52	SP02 not recorded	1	10	No Distress	2	Normal	2	Normal	2	Normal	2	36.3 to 38.3 degree	2	0	0	38+5	0	0	2	2		0	1	0	0	0	0	No	Yes	No	I/V 0.9% SODIUM CHLORIDE ;		3	6.02	2.17	12.1	240	12.7	0	4	0	NEG
2000	0.808781	1.2	FEMALE	38.8	191	42		100	88	9	No Distress	2	Normal	2	Normal	2	Normal	2	38.4 to 40.3 degree	1	0	0	39	0	0	0	2		0	1	0	0	0	0	No	No	No			3	11.63	2.79	14.3	540	8.8	30	5	5
2002	0.972213	2.4	MALE	39.9	186	40	98/55	99	1	8	No Distress	2	Normal	2	mild mottling	1	Decreased	1	38.4 to 40.3 degree	1	0	0	38	1	8	0	2		0	1	0	0	0	0	Yes	Yes	No	IV D10% / 0.45% NACL ; I/V 0.9% SODIUM CHLORIDE ; Paracetamol syrup(10mg/kg) ;		3	6.19	2.97	11.8	440	12.9	10	30	10	NEG
2011	0.538465	0	FEMALE	38.2	165	41		97	88	9	No Distress	2	Normal	2	Pale,Flushed,Mottled	1	Normal	2	36.3 to 38.3 degree	2	0	0	38+4	0	0	0	0		0	3	0	0	0	0	No	No	No			3	8.71	3.14	15	235		20	0	18	NEG
2013	0.315734	1.2	MALE	37.8	165	45		100	88	10	No Distress	2	Normal	2	Normal	2	Normal	2	36.3 to 38.3 degree	2	0	0	37+4	0	0	0	0		0	3	0	0	0	0	No	No	No			3	15.56	4.51	13.2	293	27.2	>2000	10	15	POS
2014	0.418016	2.4	MALE	38	171	42	77/48	97	88	10	No Distress	2	Normal	2	Normal	2	Normal	2	36.3 to 38.3 degree	2	0	0	38	0	0	0	0		0	1	0	0	0	0	No	No	No			3	10.99	4.51	10.6	341	15.5	1160	20	10	NEG
2015	0.332213	1.2	FEMALE	38.1	176	40	80/52	98	88	9	No Distress	2	Normal	2	Normal	2	Decreased	1	36.3 to 38.3 degree	2	0	0	39	0	0	0	0		0	6	0	0	0	0	No	No	No			3						0	0	0	NEG
2016	0.976978	1.2	FEMALE	38.6	216	48	87/42	100	1	8	No Distress	2	Normal	2	Normal	2	Decreased	1	38.4 to 40.3 degree	1	0	0	39	0	0	2	1	1	0	3	0	0	0	0	Yes	Yes	Yes	IV AMPICILLIN ; Paracetamol syrup(10mg/kg) ; I/V 0.9% SODIUM CHLORIDE ;		3	23.67	14.44	10	479	117.6	>2000	300	0	POS
2018	0.948124	1.2	MALE	39	171	40		98	88	8	No Distress	2	Normal	2	Normal	2	Decreased	1	38.4 to 40.3 degree	1	0	0	38	0	0	2	2		0	1	0	0	0	0	No	No	No			3	6.2	1.8	10.5	319	5.5	0	0	0	NEG
2020	0.773568	0	MALE	37.7	141	40		100	88	10	No Distress	2	Normal	2	Normal	2	Normal	2	36.3 to 38.3 degree	2	0	0	37+1	0	0	1	0		0	1	0	0	0	0	No	No	No			3	10.94	5.14	17.8	238	16.6	0	0	0	NEG
2022	0.663258	2.4	MALE	39.2	155	45	80/45	97	88	8	No Distress	2	Normal	2	Normal	2	Decreased	1	38.4 to 40.3 degree	1	0	0	38	0	8	0	0		0	5	0	0	0	0	No	No	No			3	18.18	6.91	8.8	430	7.1	0	0	0	NEG
2023	0.496941	0	MALE	39	174	40		100	88	9	No Distress	2	Normal	2	Normal	2	Normal	2	38.4 to 40.3 degree	1	0	0	38	0	0	0	2		0	1	0	0	0	0	No	No	No			3	14.82	10.82	16.3	357	22	0	0	0	NEG
2024	0.948898	1.2	MALE	38.3	174	40	100/66	98	2	9	No Distress	2	Normal	2	Normal	2	Decreased	1	36.3 to 38.3 degree	2	24hrs	0	38+6	1	8	2	0		0	3	0	0	0	0	No	No	No			3	12.28	8.96	11.8	265	47	0	0	0	NEG
2025	0.959781	2.4	FEMALE	38.6	154	34	107/56	100	88	8	No Distress	2	Normal	2	Normal	2	Decreased	1	38.4 to 40.3 degree	1	0	0	37	0	0	0	0		0	2	0	0	0	0	No	No	No			3	14.38	8.05	9.5	564	22.6	0	0	0	NEG
2031	0.256658	0	MALE	38	160	40		97	2	9	No Distress	2	Normal	2	Normal	2	Decreased	1	36.3 to 38.3 degree	2	0	0	38	0	0	0	0		0	3	0	0	0	0	No	No	No			3	27.56	18.74	16.2	431	114.4	0	0	0	NEG
2032	0.23862	2.4	MALE	40.9	215	47	77/56	77	1	4	Some Distress	1	Lethargy	1	Pale,Flushed,Mottled	1	Decreased	1	<36.3 or >40.3 degree	0	0	0	39	1	2, 3,4,6	0	2		0	2	0	0	0	0	Yes	No	No	PARACETAMOL SYRUP(10MG/KG) ;		1	12.19	9.35	13.8	212	1.1	30	12	45	0
2033	0.0218084	1.2	MALE	38.7	184	52	No BP taken in CE, first ward BP 88/54	100	88	9	No Distress	2	Normal	2	Normal	2	Normal	2	38.4 to 40.3 degree	1	0	0	39	0	0	0	0		0	1	0	0	0	0	Yes	No	No	Paracetamol syrup(10mg/kg) ;		3	20.99	10.08	9.8	754	21.9	>2000	120	55	NEG
2035	0.854191	0	MALE	37.9	118	34	83/62	100	1	9	No Distress	2	Normal	2	Normal	2	Decreased	1	36.3 to 38.3 degree	2	0	0	38	0	0	0	2		0	2	0	0	0	0	No	No	No	IV KCL 7.45% ; IV NACL 20% ; IV DEXTROSE 10% ;		3	12.09	7.86	17.3	167	0.7	10	15	5	NEG
2037	0.102432	0	MALE	38.2	162	40		98	2	10	No Distress	2	Normal	2	Normal	2	Normal	2	36.3 to 38.3 degree	2	0	0	38+6	0	0	0	0		0	1	0	0	0	0	No	No	No			3	11.74	4.46	17.7	310	3.2	10	5	5
2038	0.777633	2.4	FEMALE	38	160	45		100	88	10	No Distress	2	Normal	2	Normal	2	Normal	2	36.3 to 38.3 degree	2	0	0	39	0	0	0	1	1	0	1	0	0	0	0	No	No	No			3						10	0	0	NEG
2039	0.704657	2.4	MALE	37.8	153	30	82/36	100	88	10	No Distress	2	Normal	2	Normal	2	Normal	2	36.3 to 38.3 degree	2	0	0	38	0	0	0	0		0	1	0	0	0	0	No	No	No			3	31.37	15.06	12	847	34.6	233	7	3	NEG
2040	0.0872908	2.4	FEMALE	37.6	153	33	121/43	97	2	10	No Distress	2	Normal	2	Normal	2	Normal	2	36.3 to 38.3 degree	2	0	0	39	0	0	1	0		0	3	0	0	0	0	No	No	No			3	11.12	4.23	10.8	484	1.8	0	0	0	NEG
2042	0.949385	0	MALE	38	190	44	92/61	97	88	10	No Distress	2	Normal	2	Normal	2	Normal	2	36.3 to 38.3 degree	2	0	0	39	0	0	0	0		0	1	0	0	0	0	No	No	No			3	11.38	4.78	13.9	381	2.6	45	10	45	POS
2043	0.761028	2.4	MALE	38.4	185	40		97	88	9	No Distress	2	Normal	2	Normal	2	Normal	2	38.4 to 40.3 degree	1	0	0	39+6	0	0	0	2		0	1	0	0	0	0	No	No	No			3	10.16	4.78	11.2	311	6.7	0	2	0	NEG
2047	0.223751	0	MALE	38.6	133	56		100	88	8	No Distress	2	Normal	2	Normal	2	Decreased	1	38.4 to 40.3 degree	1	0	0	39	0	0	0	0		0	1	0	0	0	0	No	No	No			3	10.78	3.77	20.5	282	7.3	11	16	96	POS
2049	0.57797	2.4	MALE	38.7	150	42	72/40	98	88	9	No Distress	2	Normal	2	Normal	2	Normal	2	38.4 to 40.3 degree	1	0	0	38+5	0	0	2	2		0	2	0	0	0	0	No	No	No			3	12.35	7.29	10.3	322	57.8	>2000	>2000	0	POS
2053	0.161716	0	FEMALE	38	170	48	96/52	100	88	9	No Distress	2	Normal	2	Normal	2	Decreased	1	36.3 to 38.3 degree	2	0	0	38	0	0	0	1	1	0	2	0	0	0	0	No	No	No			3	11.75	5.64	16.8	284	0.8	80	5	85	POS
2054	0.57862	2.4	MALE	39.9	190	50	75/51	99	88	8	No Distress	2	Normal	2	Normal	2	Decreased	1	38.4 to 40.3 degree	1	24hrs	0	39	0	0	0	0		0	1	0	0	0	0	No	No	No			3	16.64	11.98	10.1	495	54.7	7	2	0	NEG
2055	0.577246	2.4	MALE	38.3	146	30	100/58	100	88	10	No Distress	2	Normal	2	Normal	2	Normal	2	36.3 to 38.3 degree	2	24hrs	0	38	0	0	0	0		0	1	0	0	0	0	No	No	No			3						0	0	0	NEG
2060	0.190925	0	FEMALE	38	176	46	103/76	100	88	9	No Distress	2	Normal	2	Normal	2	Decreased	1	36.3 to 38.3 degree	2	0	0	38	0	0	2	0		0	2	0	0	0	0	No	No	No			3	15.25	8.39	17.2	344	0.9	35	5	48	NEG
2063	0.986307	0	MALE	38.4	156	46	69/41	100	88	9	No Distress	2	Normal	2	Normal	2	Normal	2	38.4 to 40.3 degree	1	0	0	40	0	0	0	2		0	1	0	0	0	0	No	No	No			3	16.47	6.75	15.7	537	1.5	7	3	3	NEG
2065	0.0385933	2.4	MALE	38.9	180	40	103/61	98	88	9	No Distress	2	Normal	2	Normal	2	Normal	2	38.4 to 40.3 degree	1	0	0	39+4	1	0	0	1		1	1	0	0	0	0	No	No	No			3	27.71	13.02	12.7	637	7.5	1290	570	35	NEG
2066	0.957006	2.4	MALE	39.5	188	40		98	88	9	No Distress	2	Normal	2	Normal	2	Normal	2	38.4 to 40.3 degree	1	0	0	38	0	0	0	0		0	1	0	0	0	1	No	Yes	No	I/V 0.9% SODIUM CHLORIDE ;		3	4.96	1.64	10.9	280	4.1	0	0	0	NEG
2067	0.106931	2.4	FEMALE	38.5	168	40		100	88	9	No Distress	2	Normal	2	Normal	2	Normal	2	38.4 to 40.3 degree	1	0	0	38	1	8	0	2		0	4	0	0	0	0	No	No	No			3	11.09	5.32	9.9	563	5.3	0	1	0	NEG
2068	0.00386749	1.2	FEMALE	38.5	175	52	83/39	100	88	9	No Distress	2	Normal	2	Normal	2	Normal	2	38.4 to 40.3 degree	1	0	0	40	0	0	0	0		0	3	0	0	0	0	No	No	No			3	8.01	4.33	10.6	436	4.6	0	0	0	NEG
2070	0.541902	2.4	MALE	37.7	155	45	111/64	99	2	10	No Distress	2	Normal	2	Normal	2	Normal	2	36.3 to 38.3 degree	2	0	1	30	0	0	2	0		0	2	0	0	0	0	No	No	No			3	8.86	1.33	10.7	276	1.4	0	0	0	NEG
2071	0.581739	2.4	MALE	38	155	46	80/55	99	88	10	No Distress	2	Normal	2	Normal	2	Normal	2	36.3 to 38.3 degree	2	0	0	37+3	1	4	0	0		0	1	0	0	0	0	No	No	No			3	23.39	12.4	11.1	589	19.3	0	0	0	NEG
2072	0.264476	0	FEMALE	38.6	148	42		95	88	8	No Distress	2	Normal	2	Normal	2	Decreased	1	38.4 to 40.3 degree	1	0	0		0	0	0	0		0	1	0	0	0	0	No	No	No			3	16.87	5.4	19.1	393	0.6
2073	0.93729	0	MALE	39.5	166	46		99	88	9	No Distress	2	Normal	2	Normal	2	Normal	2	38.4 to 40.3 degree	1	0	0	39	0	0	0	0		0	1	0	0	0	0	No	No	No			3	19.14	6.32	14.5	424	<0.2	0	0	0	NEG
2076	0.166004	2.4	MALE	38.3	153	32		100	88	10	No Distress	2	Normal	2	Normal	2	Normal	2	36.3 to 38.3 degree	2	0	0	39	0	0	0	2		0	2	0	0	0	0	No	No	No			3	11.93	3.82	11.3	658	10.2	0	0	0	NEG
2078	0.670742	2.4	MALE	38.1	147	38		97	88	10	No Distress	2	Normal	2	Normal	2	Normal	2	36.3 to 38.3 degree	2	24hrs	0		0	0	0	1	1	0	4	0	0	0	0	No	No	No			3						13	0	10	NEG
2080	0.395675	1.2	MALE	39	176	42	107/74	100	88	9	No Distress	2	Normal	2	Normal	2	Normal	2	38.4 to 40.3 degree	1	0	0	39	0	0	0	0		0	1	0	0	0	0	No	No	No			3	6.04	3.56	10.1	300	11.1	1	6	6	NEG
2083	0.851952	0	FEMALE	38.4	152	45		100	88	9	No Distress	2	Normal	2	Normal	2	Normal	2	38.4 to 40.3 degree	1	0	0	39	0	0	0	0		0	1	0	0	0	0	No	No	No			3	11.31	4.18	18.3	370	0.9	0	0	0	NEG
2084	0.0945369	1.2	MALE	38.3	168	45	85/63	100	88	8	No Distress	2	Normal	2	Pale,Flushed,Mottled	1	Decreased	1	36.3 to 38.3 degree	2	0	0	38+4	0	0	0	0		0	4	0	0	0	1	No	Yes	No	I/V 0.9% SODIUM CHLORIDE ;		3	13.58	7.47	9.3	270	81.9	0	0	0	NEG
2086	0.116993	1.2	FEMALE	37.6	162	60	89/52	97	2	10	No Distress	2	Normal	2	Normal	2	Normal	2	36.3 to 38.3 degree	2	72hrs	0	37	0	0	0	2		0	7	0	0	0	0	No	No	No			3	13.31	5.19	11.6	312	1.5	0	0	0
2088	0.879314	0	MALE	37.9	180	36		100	88	9	No Distress	2	Normal	2	Normal	2	Decreased	1	36.3 to 38.3 degree	2	0	0	38	0	0	2	2		0	2	0	0	0	1	No	No	No	IV NACL 20% ; IV DEXTROSE 10% ; IV DEXTROSE 10% ;		3	10.63	2.98	18	230	8.2	55	5	0	NEG
2089	0.608668	0	FEMALE	38	160	40		100	88	10	No Distress	2	Normal	2	Normal	2	Normal	2	36.3 to 38.3 degree	2	0	0	39	0	0	0	0		0	1	0	0	0	0	No	No	No			3	12.72	5.34	18.4	325	3	0	2	0	NEG
2090	0.487835	0	MALE	38	163	38		98	88	10	No Distress	2	Normal	2	Normal	2	Normal	2	36.3 to 38.3 degree	2	0	0	38	0	0	0	1	1	0	1	0	0	0	0	No	No	No			3	10.82	5.3	17.6	289	16.8	0	3	0	NEG
2092	0.757864	2.4	FEMALE	39.2	180	30		98	88	9	No Distress	2	Normal	2	Normal	2	Normal	2	38.4 to 40.3 degree	1	0	0	38	0	0	0	2		0	1	0	0	0	0	No	No	No			3	12.93	6.59	11.2	510	109.3	>2000	30	150	POS
2094	0.793161	1.2	MALE	38.1	162	36	94/51	99	88	10	No Distress	2	Normal	2	Normal	2	Normal	2	36.3 to 38.3 degree	2	0	0	39+6	0	0	0	2		0	1	0	0	0	0	No	No	No			3	21.53	10.12	13.5	394	12	>2000	15	15	NEG
2096	0.970849	1.2	MALE	38.1	148	40		100	88	9	No Distress	2	Normal	2	Normal	2	Decreased	1	36.3 to 38.3 degree	2	0	0	37	0	0	0	0		0	2	0	0	0	0	No	No	No			3	10.78	7.65	10.1	529	54.6	0	0	0	NEG
2098	0.550753	1.2	MALE	38.3	189	40		98	88	9	No Distress	2	Normal	2	Normal	2	Decreased	1	36.3 to 38.3 degree	2	0	0	37	0	0	2	2		0	2	0	0	0	0	No	No	No			3	9.51	4.95	10.7	490	5.5	0	0	0	NEG
2099	0.00833317	0	MALE	38.6	169	48	71/43	100	88	9	No Distress	2	Normal	2	Normal	2	Normal	2	38.4 to 40.3 degree	1	0	0	38	0	0	0	0		0	7	0	0	0	0	No	No	No			3	11.58	7.3	13.6	488	3.7	1	1	53	NEG
2100	0.728854	2.4	MALE	38.4	150	32	110/53	100	88	9	No Distress	2	Normal	2	Normal	2	Normal	2	38.4 to 40.3 degree	1	0	0	38	0	0	0	2		0	1	0	0	0	0	Yes	No	No	Paracetamol syrup(10mg/kg) ;		3	3.84	1.5	9.7	281	15.8	0	0	0	NEG
2101	0.513579	2.4	FEMALE	40.4	209	48		100	88	8	No Distress	2	Normal	2	Normal	2	Normal	2	<36.3 or >40.3 degree	0	0	0	39	0	0	0	2		0	3	0	0	0	0	Yes	No	No	Paracetamol syrup(10mg/kg) ;		3	11.32	8.94	11.3	578	50.2	192	10	2	NEG
2102	0.402303	1.2	MALE	37.6	137	54	94/48	100	2	9	No Distress	2	Normal	2	Normal	2	Decreased	1	36.3 to 38.3 degree	2	48hrs	0	38+	0	0	0	1	1	0	1	0	0	0	0	No	No	No			3	12.68	3.93	11.2	585	17.3	16	0	1	NEG
2104	0.00160111	0	MALE	38.5	196	40	77/55	Trace notes, no SpO2 recorded in CE or ward	1	8	No Distress	2	Normal	2	Mottled (Triage put as normal but noted to be mottled on PE)	1	Decreased	1	38.4 to 40.3 degree	1	0	0	39	0	0	0	0		0	1	0	0	0	1(peripheries 3s)	No	Yes	No	I/V 0.9% SODIUM CHLORIDE ; IV NACL 20% ; IV DEXTROSE 10% ;		3	12.33	10.36	17.2	69	2	0	0	0	NEG
2105	0.60685	1.2	MALE	37.7	170	64	73/50	95	1	7	Some Distress	1	Normal	2	Pale,Flushed,Mottled	1	Decreased	1	36.3 to 38.3 degree	2	0	0	38	0	0	0	2		0	3	0	1	0	0	No	No	No	ADRENALINE (1:1000) :SALINE NEB ;		2	11.13	4.45	15.9	537	78.2
2107	0.87009	2.4	FEMALE	37.7	145	40		100	88	9	No Distress	2	Normal	2	Normal	2	Decreased	1	36.3 to 38.3 degree	2	0	0	38	0	0	2	2		0	1	0	0	0	0	No	No	No			3
2108	0.857483	1.2	FEMALE	38.3	160	48		99	88	10	No Distress	2	Normal	2	Normal	2	Normal	2	36.3 to 38.3 degree	2	72hrs	0	38	0	0	2	2		0	3	0	0	0	0	No	No	No			3	13.21	5.28	18.3	353	8.3	0	0	0	NEG
2109	0.483481	1.2	FEMALE	38.2	123	34	86/53	98	88	9	No Distress	2	Normal	2	Normal	2	Decreased	1	36.3 to 38.3 degree	2	0	0	40	0	0	2	0		0	1	0	0	0	0	No	No	No			3	10.11	3.74	12.6	316	43	0	0	0	NEG
2111	0.713559	1.2	MALE	38.5	179	38		98	88	9	No Distress	2	Normal	2	Normal	2	Normal	2	38.4 to 40.3 degree	1	0	0		0	0	0	0		0	2	0	0	0	0	No	No	No			3	9.13	1.83	9.8	528	0.8	0	0	0	NEG
2113	0.64944	1.2	FEMALE	39.8	178	44		96	88	8	No Distress	2	Normal	2	Normal	2	Decreased	1	38.4 to 40.3 degree	1	0	0	38	0	0	2	2		0	1	0	0	0	0	No	No	No			3	10.46	5.86	7.8	236	96.9	2	2	6	NEG
2115	0.505183	1.2	MALE	38.1	180	48	104/76	99	88	10	No Distress	2	Normal	2	Normal	2	Normal	2	36.3 to 38.3 degree	2	0	0	37+	0	0	2	0		0	1	0	0	0	0	No	No	No			3						0	0	0	NEG
2118	0.420746	0	FEMALE	37.5	180	44		100	88	10	No Distress	2	Normal	2	Normal	2	Normal	2	36.3 to 38.3 degree	2	0	0	39	0	0	0	1		0	4	0	0	0	0	No	No	No			3						23	3	3	NEG
2119	0.786394	2.4	FEMALE	38.2	152	50		100	88	10	No Distress	2	Normal	2	Normal	2	Normal	2	36.3 to 38.3 degree	2	0	0	37	0	0	2	2		0	5	0	0	0	0	No	No	No			3	14.66	4.54	11.8	445
2122	0.305019	0	MALE	37.6	131	40	73/58	98	88	10	No Distress	2	Normal	2	Normal	2	Normal	2	36.3 to 38.3 degree	2	0	0	38+2	0	0	0	1		0	7	0	0	0	0	No	No	No			3	16.14	5.49	17.6	356	0.2	0	0	0
2126	0.070244	1.2	MALE	38.1	181	40	122/86	100	88	10	No Distress	2	Normal	2	Normal	2	Normal	2	36.3 to 38.3 degree	2	0	0	38+4	0	0	2	2		0	1	0	0	0	0	No	No	No			3	11.23	6.29	8.7	295	49.6	>2000	20	140	POS
2128	0.772152	2.4	MALE	38.2	177	54	75/51	100	88	9	No Distress	2	Normal	2	Normal	2	Decreased	1	36.3 to 38.3 degree	2	0	1	36+5	0	0	0	0		0	1	0	0	0	0	No	No	No			3	16.16	8.24	11.6	683	7.3	810	30	20	NEG
2131	0.30072	2.4	FEMALE	38.6	198	36		100	88	7	Some Distress	1	Normal	2	Normal	2	Decreased	1	38.4 to 40.3 degree	1	0	0	40	0	0	2	2		0	3	1	0	0	0	No	No	No	ADRENALINE (1:1000) :SALINE NEB ;		3	14.88	6.7	11.1	418	7.2	3	3	2	NEG
2134	0.34047	2.4	MALE	38	170	38	82/50	96	88	8	No Distress	2	Normal	2	Pale,Flushed,Mottled	1	Decreased	1	36.3 to 38.3 degree	2	0	0	38	0	0	0	2		0	1	0	0	0	0	No	No	No			3						167	2	0	NEG
2138	0.84331	0	MALE	37.6	150	36		96	88	8	No Distress	2	Normal	2	Normal	2	Refuses to Play	0	36.3 to 38.3 degree	2	0	1	36+2	0	0	0	2		0	1	0	0	0	0	No	No	No			3	15.09	7.85	16.5	534	0.2	0	0	0	NEG
2139	0.00177368	1.2	MALE	38.1	178	52	74/56	97	88	9	Some Distress	1	Normal	2	Normal	2	Normal	2	36.3 to 38.3 degree	2	0	0	40	0	0	0	1	1	0	7	0	0	0	0	No	No	No			3	15.18	2.73	12.4	283	25.7	8	5	0	NEG
2140	0.682268	1.2	FEMALE	38.6	186	43	93/57	100	88	9	No Distress	2	Normal	2	Normal	2	Normal	2	38.4 to 40.3 degree	1	0	0	38	0	0	2	0		0	1	0	0	0	0	No	No	No			3	9.06	4.8	10.5	580	7	0	0	0	NEG
2141	0.943352	0	MALE	37.8	147	60	101/60	98	2	10	No Distress	2	Normal	2	Normal	2	Normal	2	36.3 to 38.3 degree	2	0	0	39	0	0	0	0		0	2	0	0	0	0	No	No	No			3	11.87	1.9	18.1	545	44.2	0	0	0	NEG
2143	0.893515	1.2	MALE	38.2	163	52	83/55	100	88	9	No Distress	2	Normal	2	Normal	2	Decreased	1	36.3 to 38.3 degree	2	0	0	38	0	0	0	2		0	1	0	0	0	0	No	No	No			3	5.55	2.33	10.8	392	4.4	0	5	0	NEG
2145	0.318435	2.4	MALE	38.7	168	42		100	88	8	No Distress	2	Normal	2	Pale,Flushed,Mottled	1	Normal	2	38.4 to 40.3 degree	1	0	0	39	0	0	2	0		0	7	0	0	0	0	No	No	No			3	22.03	10.57	10.8	892	30.4	275	3	4	POS
2147	0.268216	1.2	MALE	38.6	193	40	60/43	99	88	9	No Distress	2	Normal	2	Normal	2	Normal	2	38.4 to 40.3 degree	1	0	0	39	0	0	2	0		0	1	0	0	0	0	No	No	No			3	18.97	8.16	13.9	473	7.2	0	1	1	NEG
2148	0.548295	2.4	MALE	39	183	48	74/51	100	88	9	No Distress	2	Normal	2	Normal	2	Normal	2	38.4 to 40.3 degree	1	0	0	37	1	0	0	0		0	2	0	0	0	0	No	No	No			3	7.7	2.62	8.8	300	7.2	0	0	0	NEG
2151	0.776063	2.4	FEMALE	38.3	170	42		98	88	9	No Distress	2	Normal	2	Normal	2	Decreased	1	36.3 to 38.3 degree	2	0	0		0	0	2	2		0	2	0	0	0	0	No	No	No			3						7	2	1	NEG
2153	0.720918	1.2	MALE	37.9	154	44		99	88	9	No Distress	2	Normal	2	Normal	2	Decreased	1	36.3 to 38.3 degree	2	0	0	39	0	0	0	0		0	4	0	0	0	0	No	No	No			3	13.12	5.64	14.9	538	128.9	>2000	243	0	POS
2155	0.680181	2.4	FEMALE	38.2	190	40		98	88	10	No Distress	2	Normal	2	Normal	2	Normal	2	36.3 to 38.3 degree	2	0	0		0	0	2	0		0	1	0	0	0	0	No	No	No			3	14.2	6.67	11.5	463	9.7	0	0	0	NEG
2156	0.727276	0	FEMALE	37.6	159	46		100	88	10	No Distress	2	Normal	2	Normal	2	Normal	2	36.3 to 38.3 degree	2	0	0	40	0	0	0	1	1	0	1	0	0	0	0	No	No	No	IV DEXTROSE 10% ; IV DEXTROSE 10% ;		3	21	15.33	18	361	1.5	34	58	90	NEG
2157	0.0215819	1.2	FEMALE	38.2	152	45	97/51	100	88	10	No Distress	2	Normal	2	Normal	2	Normal	2	36.3 to 38.3 degree	2	0	0	40	0	0	0	0		0	1	0	0	0	0	No	No	No			3	24.92	14.95	12.2	600	6.2	0	0	0	NEG
2158	0.681073	2.4	MALE	38.1	180	42	95/53	SP02 not recorded	1	8	No Distress	2	Normal	2	Pale,Flushed,Mottled	1	Decreased	1	36.3 to 38.3 degree	2	0	0	38	0	0	0	1	s/p IV abx	0	7	0	0	0	0	No	No	No			3	15.48	8.51	8.5	689	68.6	305	30	25	NEG
2159	0.633502	2.4	FEMALE	38.3	172	44		100	88	9	No Distress	2	Normal	2	Normal	2	Decreased	1	36.3 to 38.3 degree	2	0	0	38	0	0	0	2		0	14	0	0	0	0	No	No	No			3	13.99	7.41	11.2	468	1.3	10	15	40	NEG
2162	0.548784	0	MALE	38.6	127	60	73/42	91	88	8	No Distress	2	Normal	2	Normal	2	Decreased	1	38.4 to 40.3 degree	1	0	0	38	0	0	2	2		0	1	0	0	0	0	No	No	No			3	13.17	8.43	16.2	410	1.5	10	30	20	NEG
2163	0.528555	0	MALE	38.3	169	40	64/43	100	88	9	No Distress	2	Normal	2	Normal	2	Decreased	1	36.3 to 38.3 degree	2	0	0	39	0	0	0	0		0	1	0	0	0	0	No	No	No			3	43.1	27.58	14.3	554	89.3	>2000	15	10	NEG
2164	0.420151	1.2	FEMALE	37.8	147	60		100	88	9	No Distress	2	Normal	2	Normal	2	Decreased	1	36.3 to 38.3 degree	2	0	0		0	0	2	2		0	3	0	0	0	0	No	No	No			3	18.51	6.66	12.7	434	28.4	610	20	50	POS
2165	0.252515	2.4	FEMALE	37.8	154	36	71/58	100	88	10	No Distress	2	Normal	2	Normal	2	Normal	2	36.3 to 38.3 degree	2	0	0	38+4	0	0	0	1	0	0	1	0	0	0	0	No	No	No			3	10.57	5.28	9.8	292		20	0	5	NEG
2166	0.354651	2.4	MALE	37.9	148	44	108/54	100	88	10	No Distress	2	Normal	2	Normal	2	Normal	2	36.3 to 38.3 degree	2	0	0	39	0	0	0	1	0	0	1	0	0	0	0	No	No	No			3	17.28	7.78	11	613	11.3	455	15	10	NEG
2170	0.760813	1.2	FEMALE	37.5	156	40	80/55	100	2	10	No Distress	2	Normal	2	Normal	2	Normal	2	36.3 to 38.3 degree	2	0	0	39	0	0	0	0		0	3	0	0	0	0	No	No	No			3						12	0	0	NEG
2171	0.678855	0	FEMALE	38.9	143	40		97	88	9	No Distress	2	Normal	2	Normal	2	Normal	2	38.4 to 40.3 degree	1	0	0	37	0	0	0	0		0	1	0	0	0	0	No	No	No			3	17.73	8.51	16.6	358	0.8	45	10	30	Neg
2174	0.955757	0	FEMALE	38	110	60	62/37	100	88	10	No Distress	2	Normal	2	Normal	2	Normal	2	36.3 to 38.3 degree	2	0	0	38+3	0	0	0	0		0	1	0	0	0	0	No	No	No			3	16.27	7	22	260	2.4	30	8	67	NEG
2175	0.496884	2.4	FEMALE	38.4	176	44		100	88	8	No Distress	2	Normal	2	Normal	2	Decreased	1	38.4 to 40.3 degree	1	24hrs	0	37	0	0	0	0		0	1	0	0	0	0	No	No	No			3	16.95	4.07	10	222	100.4	13	2	17	NEG
2176	0.295649	2.4	MALE	38.5	168	38		98	88	8	No Distress	2	Normal	2	Normal	2	Decreased	1	38.4 to 40.3 degree	1	0	0	39	0	0	0	1	1	0	2	0	0	0	0	No	No	No			3	10.5	4.62	11.4	446	7.7	0	15	50	POS
2177	0.930294	2.4	MALE	39.2	190	40		98	88	9	No Distress	2	Normal	2	Normal	2	Normal	2	38.4 to 40.3 degree	1	0	0		0	0	0	2		0	1	0	0	0	0	No	No	No			3	14.93	6.57	9.9	524	6.3	0	0	0	NEG
2178	0.817768	0	FEMALE	38.1	113	30	75/41	97	88	10	No Distress	2	Normal	2	Normal	2	Normal	2	36.3 to 38.3 degree	2	0	0		0	0	0	0		0	1	0	0	0	0	No	No	No			2	11.64	5.12	16	254	8.8
2179	0.841537	0	MALE	38.1	169	40	81/44	97	88	10	No Distress	2	Normal	2	Normal	2	Normal	2	36.3 to 38.3 degree	2	0	1	36+6	0	0	0	1	1	0	1	0	0	0	0	No	No	No			3	21.97	11.42	17.5	384	4.5	4	0	0	NEG
2180	0.981753	2.4	FEMALE	38.6	125	40		99	2	9	No Distress	2	Normal	2	Normal	2	Normal	2	38.4 to 40.3 degree	1	0	0	41	0	0	0	0		0	3	0	0	0	0	No	No	No			3	25.11	10.8	12.3	454	10.5	0	0	0	NEG
2181	0.854371	2.4	MALE	38	164	40		98	88	9	No Distress	2	Normal	2	Normal	2	Decreased	1	36.3 to 38.3 degree	2	0	1	36	0	0	0	2		0	4	0	0	0	0	No	No	No			3	15.65	7.82	9.1	382	41.1	1870	27	0	NEG
2182	0.853828	1.2	MALE	38.7	173	44	93/47	99	88	8	No Distress	2	Normal	2	Normal	2	Decreased	1	38.4 to 40.3 degree	1	0	0	39	0	0	2	1	1	0	1	0	0	0	0	No	No	No			3	5.8	2.55	10.7	384	1.2	0	0	0	NEG
2185	0.751418	1.2	MALE	38.2	188	40		97	88	8	No Distress	2	Lethargy	1	Normal	2	Decreased	1	36.3 to 38.3 degree	2	24hrs	0	40	0	0	0	0		0	1	0	0	0	0	No	No	No			3	21.76	8.05	9.6	666	29.3	10	10	107	NEG
2186	0.259481	0	FEMALE	39.4	185	40		96	88	8	No Distress	2	Normal	2	Normal	2	Decreased	1	38.4 to 40.3 degree	1	0	0	37	0	0	0	0		0	1	0	0	0	0	No	No	No			3	18.37	7.72	14.8	399	0.2	0	0	0	NEG
2188	0.957231	0	FEMALE	38.5	124	40		97	88	8	No Distress	2	Normal	2	Normal	2	Decreased	1	38.4 to 40.3 degree	1	0	0	38+2	0	0	0	0		0	1	0	0	0	0	No	No	No			3	11.82	8.98	18.6	270	4.9	22	5	20	NEG
2189	0.28303	1.2	MALE	38.1	147	40	104/76	98	88	9	No Distress	2	Normal	2	Normal	2	Decreased	1	36.3 to 38.3 degree	2	0	0	38+6	0	0	0	1	1	0	1	0	0	0	0	No	No	No			3	26.29	10.52	13.1	808	67.2	>2000	36	18	NEG
2191	0.570952	2.4	MALE	38.5	174	34	99/63	99	88	8	No Distress	2	Normal	2	Normal	2	Decreased	1	38.4 to 40.3 degree	1	0	0	40	0	0	0	0		0	3	0	0	0	0	No	No	No			3	17.97	7.19	11.3	770	40.8
2192	0.390752	1.2	FEMALE	38	140	36		99	88	10	No Distress	2	Normal	2	Normal	2	Normal	2	36.3 to 38.3 degree	2	0	0		0	0	0	0		0	2	0	0	0	0	No	No	No			3						15	2	13	NEG
2196	0.531745	2.4	FEMALE	39.3	178	35		99	88	9	No Distress	2	Normal	2	Normal	2	Normal	2	38.4 to 40.3 degree	1	0	0	39	1	2,8	0	0		0	1	0	0	0	0	Yes	No	No	PARACETAMOL SYRUP(10MG/KG) ;		3	19.92	3.78	13.3	510	1	10	70	2	NEG
2197	0.279275	2.4	MALE	39.6	157	50	91/45	99	1	7	Some Distress	1	Normal	2	Normal	2	Decreased	1	38.4 to 40.3 degree	1	0	0	37	0	0	0	0		0	1	0	0	0	0	No	No	No	ADRENALINE (1:1000) :SALINE NEB ;		3	20.25	8.91	10.4	612	63.3	594	18	0	NEG
2200	0.0571189	0	FEMALE	38.4	154	44	No BP taken in CE, first ward BP 71/45	99	88	8	No Distress	2	Normal	2	Normal	2	Decreased	1	38.4 to 40.3 degree	1	0	0	39	0	0	0	0		0	1	0	0	0	0	No	No	No			3	14.1	7.61	22.8	252	9.4	120	15	55	POS
2201	0.353849	1.2	MALE	38.4	158	60		100	88	9	No Distress	2	Normal	2	Normal	2	Normal	2	38.4 to 40.3 degree	1	0	0	37+3	0	0	0	0		0	1	0	0	0	0	No	No	No			3	10.22	4.91	12.4	467	3	0	0	0	NEG
2205	0.71905	0	FEMALE	37.8	171	45		98	2	10	No Distress	2	Normal	2	Normal	2	Normal	2	36.3 to 38.3 degree	2	72hrs	0	39	0	0	0	0		0	1	0	0	0	0	No	No	No			3	8.81	2.29	14.6	355	0.2	1	6	31	NEG
2210	0.270076	2.4	MALE	40	195	60	99/58	97	88	8	No Distress	2	Normal	2	Normal	2	Decreased	1	38.4 to 40.3 degree	1	0	1	36	0	0	0	0		0	1	0	0	0	0	No	No	No			3	21.34	11.74	9.9	454	17.1	0	0	0	NEG
2211	0.781791	2.4	FEMALE	38.8	181	40		98	88	9	No Distress	2	Normal	2	Normal	2	Normal	2	38.4 to 40.3 degree	1	48hrs	0	40	0	0	0	0		0	2	0	0	0	0	No	No	No			3	17.4	9.4	10.5	737	19.9	0	0	0	NEG
2212	0.90709	1.2	MALE	38.1	178	36	79/40	98	88	9	No Distress	2	Normal	2	Normal	2	Decreased	1	36.3 to 38.3 degree	2	0	0		0	0	0	0		0	2	0	0	0	1	No	Yes	No	I/V 0.9% SODIUM CHLORIDE ;		3	14.23	9.82	9.7	384	19	0	6	2	NEG
2214	0.489439	0	MALE	37.5	150	56		99	2	9	No Distress	2	Normal	2	Normal	2	Decreased	1	36.3 to 38.3 degree	2	0	0		0	0	1	0		0	1	0	0	0	0	No	No	No			3	9.78	4.01	16.1	283	4.6	0	0	0	NEG
2216	0.107435	1.2	MALE	38.3	186	45		97	88	9	No Distress	2	Normal	2	Normal	2	Decreased	1	36.3 to 38.3 degree	2	0	0	38	0	0	0	1	0	0	3	0	0	0	0	No	No	No			3	6.49	1.36	11.8	734	3.8	0	0	0	NEG
2225	0.876377	2.4	FEMALE	39.3	170	30	103/63	100	88	8	No Distress	2	Normal	2	Normal	2	Decreased	1	38.4 to 40.3 degree	1	0	1	35	0	0	0	0		0	2	0	0	0	0	No	No	No			3	7.39	2.59	10.7	401	2.4	0	0	0	NEG
2226	0.793185	1.2	MALE	38.5	155	40		98	88	8	No Distress	2	Normal	2	Normal	2	Decreased	1	38.4 to 40.3 degree	1	0	0	40	0	0	0	0		0	1	1	0	0	0	No	No	No			3	5	1.45	11	178	3.7	72	12	3	NEG
2227	0.44938	0	FEMALE	37.9	180	54		100	88	9	No Distress	2	Normal	2	Normal	2	Decreased	1	36.3 to 38.3 degree	2	0	0	38	0	0	0	0		0	1	0	0	0	0	No	No	No			3	13.66	5.74	15.4	288		62	0	5	NEG
2228	0.609932	2.4	MALE	38.5	148	36	87/45	99	88	9	No Distress	2	Normal	2	Normal	2	Normal	2	38.4 to 40.3 degree	1	0	0	39+4	0	0	0	0		0	1	0	0	0	0	No	No	No			3	13.1	6.94	9.5	486	10	0	0	0	NEG
2229	0.907451	1.2	MALE	37.9	174	36	77/53	100	2	8	No Distress	2	Normal	2	Pale,Flushed,Mottled	1	Decreased	1	36.3 to 38.3 degree	2	24hrs	0	37+3	0	0	0	0		0	2	0	0	0	0	No	No	No			3	14.66	5.13	9.8	518	47	>2000	90	0	NEG
2231	0.167457	1.2	MALE	38.3	167	50	84/48	100	88	9	No Distress	2	Normal	2	Normal	2	Decreased	1	36.3 to 38.3 degree	2	0	0		0	0	0	0		0	1	0	0	0	0	No	No	No			3	11.8	4.25	10.5	700	0.4	0	0	0	NEG
2236	0.849665	2.4	MALE	37.7	144	44	100/60	100	1	9	No Distress	2	Normal	2	Normal	2	Decreased	1	36.3 to 38.3 degree	2	0	0		0	0	2	2		0	21	1	0	1	0	No	No	No	I/V 0.45% NaCl / 5% GLUCOSE (R) ;		2	19.75	10.86	8.1	978	16.5	20	25	5	0
2237	0.300176	1.2	MALE	37.9	169	32		100	88	8	Some Distress	1	Normal	2	Normal	2	Decreased	1	36.3 to 38.3 degree	2	24hrs	0	38	0	0	0	1	1	1	2	0	0	0	0	No	No	No			3	11.69	3.86	13.9	337	11.1	20	0	10	NEG
2238	0.511951	2.4	MALE	39.7	198	52		98	88	8	No Distress	2	Normal	2	Normal	2	Decreased	1	38.4 to 40.3 degree	1	0	0	40	0	0	0	0		0	1	0	0	0	0	No	No	No			3	11.02	6.5	9.3	437	19.1	0	0	0	NEG
2239	0.149	2.4	MALE	39	186	40	81/47	100	88	8	No Distress	2	Normal	2	Normal	2	Decreased	1	38.4 to 40.3 degree	1	0	1	36	0	0	0	2		0	1	0	0	0	0	No	No	No			3	4.98	2.99	9.9	407	4.2	0	0	0	NEG
2240	0.332	0	MALE	37.9	128	40		97	2	9	No Distress	2	Normal	2	Normal	2	Decreased	1	36.3 to 38.3 degree	2	0	0	40	0	0	0	1	1	0	1	0	0	0	0	No	No	No			3	19.8	13.07	19.7	403	25.9	25	15	10	NEG
2241	0.0370961	2.4	MALE	38.1	174	42	113/69	100	88	9	No Distress	2	Normal	2	Normal	2	Decreased	1	36.3 to 38.3 degree	2	0	0	39+5	0	0	0	0		0	3	0	0	1	0	No	No	No			3	7.6	1.98	11	264	5.7	125	15	30	NEG
2242	0.317471	1.2	FEMALE	39.4	190	50	108/73	100	88	8	No Distress	2	Normal	2	Normal	2	Decreased	1	38.4 to 40.3 degree	1	0	0	38+6	0	0	0	0		0	2	0	0	0	0	No	No	No			3	6.12	3.73	9.9	294	46.8	5	0	10	NEG
2243	0.146396	1.2	MALE	37.5	175	44	72/59	100	2	10	No Distress	2	Normal	2	Normal	2	Normal	2	36.3 to 38.3 degree	2	0	1	32+6	0	0	0	0		0	1	0	0	0	0	No	No	No			3						0	0	0	NEG
2244	0.318935	2.4	MALE	38.5	160	34	102/70	100	88	9	No Distress	2	Normal	2	Normal	2	Normal	2	38.4 to 40.3 degree	1	0	0	39	0	0	0	0		0	1	0	0	1	1	No	Yes	No	I/V 0.9% SODIUM CHLORIDE ;		3	9.18	4.87	9.2	506	2	0	0	0	NEG
2248	0.151646	1.2	MALE	38	185	40		97	88	10	No Distress	2	Normal	2	Normal	2	Normal	2	36.3 to 38.3 degree	2	0	0	40	0	0	0	0		0	2	0	0	0	0	No	No	No			3	9.54	1.81	11.4	430	17.1	0	0	0	NEG
2249	0.959362	1.2	MALE	38.4	169	58	63/29	97	88	8	No Distress	2	Normal	2	Normal	2	Decreased	1	38.4 to 40.3 degree	1	0	1	33+4	0	0	1	0		0	1	0	0	0	0	No	No	No			3	12.71	2.8	12.4	376		0	0	0	NEG
2250	0.341727	1.2	MALE	37.5	162	42		100	2	10	No Distress	2	Normal	2	Normal	2	Normal	2	36.3 to 38.3 degree	2	0	0	38+4	0	0	0	2		0	1	0	0	0	0	No	No	No			3	19.98	4	9.7	686	1.2	0	0	0	NEG
2251	0.522908	2.4	MALE	37.6	150	40	84/55	100	88	7	No Distress	2	Lethargy	1	Pale,Flushed,Mottled	1	Decreased	1	36.3 to 38.3 degree	2	0	0	38	0	0	0	0		0	2	0	0	0	0	No	Yes	No	I/V 0.9% SODIUM CHLORIDE ; I/V 0.45% NaCl / 5% GLUCOSE (R) ;		3	7.06	1.41	8.7	384	0.2
2252	0.557649	0	MALE	38.7	186	40	91/39	97	88	9	No Distress	2	Normal	2	Normal	2	Normal	2	38.4 to 40.3 degree	1	0	0	38	0	0	0	1	0	0	1	0	1	1	1	No	Yes	No	IV NACL 20% ; IV DEXTROSE 10% ; I/V 0.9% SODIUM CHLORIDE ;		3	7.83	4.54	13.9	373	3.8	0	0	0	NEG
2253	0.288476	0	FEMALE	38.1	153	46	86/53	98	88	9	No Distress	2	Normal	2	Normal	2	Decreased	1	36.3 to 38.3 degree	2	0	0	38+5	0	0	0	2		0	1	0	0	0	0	No	No	No			3	6.79	3.8	15.5	321	6	0	0	0	NEG
2254	0.653939	0	MALE	38	121	40	70/33	100	88	10	No Distress	2	Normal	2	Normal	2	Normal	2	36.3 to 38.3 degree	2	0	0	39+3	0	0	0	1	1	0	1	0	0	0	0	No	No	No			3	11.47	4.24	16	310	4.5	4	0	9	POS
2255	0.398894	1.2	FEMALE	39	169	58	81/56	100	88	7	No Distress	2	Normal	2	Pale,Flushed,Mottled	1	Decreased	1	38.4 to 40.3 degree	1	0	0	37	0	0	0	0		0	2	0	0	0	0	No	No	No			3	8.79	6.59	14.1	517	13.6	7	6	0	NEG
2257	0.955086	2.4	MALE	38	145	45		99	88	9	No Distress	2	Normal	2	Normal	2	Decreased	1	36.3 to 38.3 degree	2	0	0	38+4	0	0	0	2		1	7	0	0	1	0	No	No	No	I/V 0.45% NaCl / 5% GLUCOSE (R) ;		3	28.45	9.67	10.4	689	30.4
2259	0.0676	2.4	FEMALE	37.5	155	44	no BP in CE; BP taken on clerking in ward 93/49	97	2	10	No Distress	2	Normal	2	Normal	2	Normal	2	36.3 to 38.3 degree	2	0	0	40+3	0	0	0	2		0	1	1	0	0	0	No	No	No			3	21.51	6.88	10.9	476	5.6
2260	0.361535	1.2	MALE	38.1	180	44		98	88	10	No Distress	2	Normal	2	Normal	2	Normal	2	36.3 to 38.3 degree	2	0	1	34	0	0	0	0		0	7	0	0	0	0	No	No	No			3	8.17	1.31	8.4	769	13.7	0	0	0	NEG
2265	0.107322	0	FEMALE	37.8	143	45		100	2	10	No Distress	2	Normal	2	Normal	2	Normal	2	36.3 to 38.3 degree	2	0	0	39	0	0	0	1	1	0	1	0	0	0	0	No	No	No			3						0	0	0	NEG
2266	0.56305	2.4	FEMALE	38.5	183	30	84/43	100	88	9	No Distress	2	Normal	2	Normal	2	Normal	2	38.4 to 40.3 degree	1	0	0	39	0	0	0	0		0	2	0	0	0	0	No	No	No			3	15.3	3.82	11.1	537	<0.2	0	0	0	NEG
2267	0.736378	0	FEMALE	37.9	128	30	81/48	100	2	10	No Distress	2	Normal	2	Normal	2	Normal	2	36.3 to 38.3 degree	2	0	0	39	0	0	0	1	0	0	1	0	0	0	0	No	No	No			3	12.56	6.66	16.8	496	2.8	180	10	40	POS
2268	0.445507	1.2	FEMALE	37.8	187	46		97	88	9	No Distress	2	Normal	2	Pale,Flushed,Mottled	1	Normal	2	36.3 to 38.3 degree	2	0	0	37	0	0	0	0		0	1	0	0	0	0	No	No	No			3	9.48	3.41	11.9	435	32	12	12	2	NEG
2271	0.29289	1.2	MALE	38.1	170	40	87/57	100	88	10	No Distress	2	Normal	2	Normal	2	Normal	2	36.3 to 38.3 degree	2	0	0	40	0	0	0	0		0	1	0	0	0	0	No	No	No			3	10.54	1.48	11.6	386	1.9	0	0	0	NEG
2272	0.752439	1.2	FEMALE	39.2	156	50	92/35	99	88	8	No Distress	2	Normal	2	Normal	2	Decreased	1	38.4 to 40.3 degree	1	0	0		0	0	0	0		0	1	0	0	0	0	No	No	No			3	15.7	9.11	12.2	428	92.3	>2000	52	0	POS
2274	0.23952	2.4	FEMALE	38	145	40		98	88	9	No Distress	2	Normal	2	Normal	2	Decreased	1	36.3 to 38.3 degree	2	0	0	38	0	0	0	2		0	1	0	0	0	0	No	No	No			3	23.05	17.98	13.7	373	42.5	45	0	30	NEG
2275	0.133206	2.4	MALE	38	149	36	94/45	100	88	9	No Distress	2	Normal	2	Normal	2	Decreased	1	36.3 to 38.3 degree	2	0	0	40	0	0	0	0		0	1	1	0	0	0	No	No	No			3	25.48	14.78	10.2	680	3.8	0	0	0	NEG
2279	0.34995	1.2	MALE	38.5	175	42		98	88	9	No Distress	2	Normal	2	Normal	2	Normal	2	38.4 to 40.3 degree	1	0	1	36	0	0	0	2		0	2	0	0	0	0	No	No	No			3	6.15	4.43	8.7	264	44.4	20	125	30	NEG
2280	0.143829	0	FEMALE	37.5	155	46		99	2	10	No Distress	2	Normal	2	Normal	2	Normal	2	36.3 to 38.3 degree	2	0	0	39	0	0	0	2		0	1	0	0	0	0	No	No	No			3	22.03	14.1	14.7	447	2.3	8	0	0	NEG
2281	0.208448	0	MALE	38.1	175	44	66/37	100	88	10	No Distress	2	Normal	2	Normal	2	Normal	2	36.3 to 38.3 degree	2	0	1	36	0	0	0	0		0	1	0	0	0	0	No	No	No			3						0	0	0	NEG
2283	0.592521	2.4	MALE	37.6	158	46	85/56	97	2	10	No Distress	2	Normal	2	Normal	2	Normal	2	36.3 to 38.3 degree	2	0	0	39	0	0	0	0		0	1	0	0	0	0	No	No	No			3	12.02	4.69	10.9	357	24.5	8	5	0	NEG
2284	0.674326	1.2	MALE	38	171	40	107/67	100	88	10	No Distress	2	Normal	2	Normal	2	Normal	2	36.3 to 38.3 degree	2	0	1	35+3	0	0	0	2		0	1	0	0	0	0	No	No	No			3	4.6	2.53	10	247	6.7	0	0	0	NEG
2285	0.755874	1.2	MALE	39	172	56	59/40	100	1	7	Some Distress	1	Normal	2	slightly mottled	1	Decreased	1	38.4 to 40.3 degree	1	0	0	37	1	2	0	0		0	2	0	1	1	0	No	No	No			2	10.13	5.57	12.6	376	6.4	0	0	0	0
2287	0.947337	2.4	FEMALE	37.6	145	36	99/75	98	2	10	No Distress	2	Normal	2	Normal	2	Normal	2	36.3 to 38.3 degree	2	0	0	39	0	0	0	0		1	5	0	0	0	0	No	No	No			3						7	3	1	NEG
2289	0.103295	2.4	MALE	38.8	188	40		100	88	9	No Distress	2	Normal	2	Normal	2	Normal	2	38.4 to 40.3 degree	1	0	0		0	0	0	2		0	2	0	0	0	0	No	No	No			3	6.74	3.77	10.2	229	118.3	0	0	0	NEG
2290	0.993467	0	FEMALE	38.1	178	46	77/50	99	88	10	No Distress	2	Normal	2	Normal	2	Normal	2	36.3 to 38.3 degree	2	0	0	40	0	0	0	0		0	1	0	0	0	0	No	No	No			3	10.06	4.02	14.9	735	2.5	0	0	0	NEG
2291	0.0948868	1.2	MALE	37.9	177	44	93/48	100	88	10	No Distress	2	Normal	2	Normal	2	Normal	2	36.3 to 38.3 degree	2	0	0	38+5	0	0	0	1	1	0	1	0	0	0	0	No	No	No			3						0	0	0	NEG
2293	0.431819	1.2	FEMALE	37.5	170	44		100	88	8	No Distress	2	Normal	2	Pale,Flushed,Mottled	1	Decreased	1	36.3 to 38.3 degree	2	0	0	38	0	0	0	0		0	1	0	0	0	0	No	No	No			3						3	0	0	NEG
2294	0.985366	2.4	MALE	38.3	162	36	79/41	100	88	9	No Distress	2	Normal	2	Normal	2	Decreased	1	36.3 to 38.3 degree	2	0	0	37	0	0	0	0		0	2	0	0	0	0	No	No	No			3	18.9	12.47	9.8	435	16	422	30	0	NEG
2297	0.544406	2.4	FEMALE	38.2	170	44	99/50	98	88	10	No Distress	2	Normal	2	Normal	2	Normal	2	36.3 to 38.3 degree	2	0	0	39	0	0	0	0		0	2	0	0	0	0	No	No	No			3	14.3	7.15	10.6	377	19.6	0	1	0	NEG
2299	0.904388	2.4	MALE	37.5	171	40		99	2	10	No Distress	2	Normal	2	Normal	2	Normal	2	36.3 to 38.3 degree	2	0	0	39	0	0	0	2		0	2	0	0	0	0	No	No	No			3	10.55	1.27	11.4	477	0.2	102	5	8	POS
2302	0.379623	0	FEMALE	37.8	139	45		97	2	9	No Distress	2	Normal	2	Normal	2	Decreased	1	36.3 to 38.3 degree	2	0	0	38	0	0	2	0		0	1	0	0	0	0	No	No	No			3	18.8	10.15	18.7	374	1.7	25	15	55	NEG
2303	0.92634	0	MALE	38	183	40		100	88	10	No Distress	2	Normal	2	Normal	2	Normal	2	36.3 to 38.3 degree	2	0	0		0	0	0	1	0	0	1	0	0	0	0	No	No	No			3	18.84	8.48	17.6	387	0.4	0	2	0	NEG
2307	0.661191	0	MALE	38.6	220	40	79/50	100	1	9	No Distress	2	Normal	2	Normal	2	Normal	2	38.4 to 40.3 degree	1	0	0	39	0	0	0	0		0	1	0	0	0	0	No	Yes	No	I/V 0.9% SODIUM CHLORIDE ; IV KCL 7.45% ; IV NACL 20% ; IV DEXTROSE 10% ;		3	7.25	3.99	18	209	3.7	0	0	0	NEG
2311	0.865643	0	FEMALE	38.6	150	40	76/41	98	88	8	No Distress	2	Normal	2	Normal	2	Decreased	1	38.4 to 40.3 degree	1	72hrs	0		0	0	0	1	1	0	1	0	0	0	0	No	No	No			3	10.08	6.35	15.8	369	2.1	0	0	0	0
2312	0.581884	2.4	MALE	38.8	173	40	104/61	100	88	9	No Distress	2	Normal	2	Normal	2	Normal	2	38.4 to 40.3 degree	1	0	1	36	0	0	0	0		0	1	0	0	0	0	No	No	No			3	7.44	3.27	11.1	315	6.4	340	10	25	0
2313	0.783931	2.4	MALE	37.9	168	44	95/70	100	88	10	No Distress	2	Normal	2	Normal	2	Normal	2	36.3 to 38.3 degree	2	0	0		0	0	0	0		0	2	0	0	0	0	No	No	No			3						0	0	0	0
2314	0.134083	1.2	FEMALE	37.9	189	48		98	2	10	No Distress	2	Normal	2	Normal	2	Normal	2	36.3 to 38.3 degree	2	0	0		0	0	2	1		0	3	0	0	0	0	No	No	No			3	21.66	11.05	11.3	430	27.9	5	0	0	0
2317	0.118731	0	MALE	38	159	40		100	88	10	No Distress	2	Normal	2	Normal	2	Normal	2	36.3 to 38.3 degree	2	0	0		0	0	0	0		0	1	0	0	0	0	No	No	No			3	13.87	3.05	12.5	405	0.8	0	0	0	0
2318	0.492557	2.4	FEMALE	38	176	40		100	88	9	No Distress	2	Normal	2	Normal	2	Decreased	1	36.3 to 38.3 degree	2	0	0		0	0	0	0		0	2	0	0	0	0	No	No	No			3	15.15	5	11.2	565	3.9	6	3	1	0
2322	0.979475	0	FEMALE	40.1	178	40		97	88	9	No Distress	2	Normal	2	Normal	2	Normal	2	38.4 to 40.3 degree	1	0	0	40+4	0	0	0	0		0	1	0	0	0	0	No	No	No			3	12.19	6.34	11.5	404	2.7	53	13	93	1+
2326	0.573013	2.4	MALE	38	148	48	93/55	98	88	9	No Distress	2	Normal	2	Normal	2	Decreased	1	36.3 to 38.3 degree	2	0	0		0	0	0	0		0	1	0	0	0	0	No	No	No			3	16.21	5.35	9.4	531	24	600	10	0	0
2328	0.921938	1.2	MALE	38.3	179	42	123/81	99	88	9	No Distress	2	Normal	2	Normal	2	Decreased	1	36.3 to 38.3 degree	2	0	0	40	0	0	2	1	0	1	2	0	0	0	0	No	No	No			3	14.5	1.88	14.4	541	1.6	0	0	0	0
2333	0.501614	1.2	FEMALE	37.9	189	44	65/65	100	88	10	No Distress	2	Normal	2	Normal	2	Normal	2	36.3 to 38.3 degree	2	0	0		0	0	0	0		0	1	0	0	0	0	No	No	No			3	5.86	2.23	10.5	349	6.3	0	0	0	0
2334	0.284886	0	FEMALE	39	198	44		98	88	9	No Distress	2	Normal	2	Normal	2	Normal	2	38.4 to 40.3 degree	1	0	0		0	0	0	0		0	1	0	0	0	0	No	No	No			3	9.15	3.57	17.2	309	1.9
2338	0.291155	0	FEMALE	38.5	169	30		99	88	9	No Distress	2	Normal	2	Normal	2	Normal	2	38.4 to 40.3 degree	1	0	0		0	0	0	0		1	1	0	0	0	0	No	No	No			3	14.32	6.59	16.9	336	1.1	45	20	10	positive
2339	0.816087	2.4	FEMALE	38.4	166	40		100	88	9	No Distress	2	Normal	2	Normal	2	Normal	2	38.4 to 40.3 degree	1	0	0		0	0	0	0		0	1	0	0	0	0	No	No	No			3	8.66	5.28	10.7	318	2.4	0	10	0	0
2340	0.210317	0	MALE	38.4	175	40		98	88	9	No Distress	2	Normal	2	Normal	2	Normal	2	38.4 to 40.3 degree	1	0	0		0	0	0	0		0	1	0	0	0	0	No	No	No			3	8.7	5.22	13.3	341	3.6	0	0	0	0
2341	0.572905	2.4	MALE	37.8	156	48	82/49	100	88	10	No Distress	2	Normal	2	Normal	2	Normal	2	36.3 to 38.3 degree	2	0	0		0	0	0	1	1	0	1	0	1	0	0	No	No	No			3	2040.84	25.32	10.6	515	106.8	0	0	0	0
2342	0.760975	2.4	MALE	38.4	170	40		99	88	9	No Distress	2	Normal	2	Normal	2	Normal	2	38.4 to 40.3 degree	1	0	0		0	0	0	2		0	1	0	0	0	0	No	No	No			3	8.2	3.77	10.7	329	2.5	0	0	0	0
2343	0.317767	0	MALE	37.5	155	44	72/51	100	88	10	No Distress	2	Normal	2	Normal	2	Normal	2	36.3 to 38.3 degree	2	0	0		0	0	2	2		0	3	0	0	0	0	No	No	No			3	13.99	4.76	15.9	680	0.2	0	0	0	0
2344	0.50753	1.2	MALE	38.2	154	44	112/53	100	88	10	No Distress	2	Normal	2	Normal	2	Normal	2	36.3 to 38.3 degree	2	0	0		0	0	0	1	1	0	1	0	0	0	0	No	No	No			3	17.87	9.11	11.8	439	14.8	1890	120	18	0
2345	0.421435	2.4	MALE	38.6	186	46	111/62	99	88	8	No Distress	2	Normal	2	Normal	2	Decreased	1	38.4 to 40.3 degree	1	0	0		0	0	2	2		0	3	0	0	0	0	No	No	No			3	6.3	2.52	10.5	523	8.5	0	0	0	0
2346	0.00286818	2.4	MALE	37.7	165	42	No BP taken in CE, first ward BP 78/45	99	2	9	No Distress	2	Normal	2	Normal	2	Decreased	1	36.3 to 38.3 degree	2	0	0	38	0	0	0	0		0	2	0	0	0	0	No	No	No			3	9.86	1.87	9.7	443	20.7	0	0	0	0
2348	0.425495	2.4	MALE	38.1	153	30	85/51	100	88	9	No Distress	2	Normal	2	Normal	2	Decreased	1	36.3 to 38.3 degree	2	0	0		0	0	0	2		0	1	0	0	0	0	No	No	No			3	4.75	1.28	9.9	348	1.7	5	10	15	0
2349	0.258056	2.4	FEMALE	38.3	180	35		97	88	10	No Distress	2	Normal	2	Normal	2	Normal	2	36.3 to 38.3 degree	2	0	0		0	0	2	1	1	0	1	0	0	0	0	No	No	No			3	23.03	8.06	9.1	491	10.9	3	14	6	0
2350	0.349379	2.4	FEMALE	37.7	134	30		100	88	10	No Distress	2	Normal	2	Normal	2	Normal	2	36.3 to 38.3 degree	2	0	0		0	0	2	2	1	0	2	0	0	0	0	No	No	No			3	8.73	2.97	11.9	514	1.4	5	30	15	0
2352	0.00277376	2.4	FEMALE	37.8	148	36	103/77	100	88	9	No Distress	2	Normal	2	Normal	2	Decreased	1	36.3 to 38.3 degree	2	0	0	39	0	0	0	0		0	2	0	0	0	0	No	No	No			3	19.38	3.88	11.1	459	0.4	0	0	0	0
2353	0.013351	1.2	MALE	38.7	168	40	99/62	98	88	8	No Distress	2	Normal	2	Normal	2	Decreased	1	38.4 to 40.3 degree	1	0	0	39	0	0	0	0		0	1	0	0	0	0	No	No	No			3	13.32	8.39	14.7	289	8.1	0	0	0	0
2355	0.736417	2.4	FEMALE	38.9	195	40		98	88	9	No Distress	2	Normal	2	Normal	2	Normal	2	38.4 to 40.3 degree	1	0	0	40+3	0	0	0	0		0	1	0	0	0	0	No	No	No			3	5.6	2.13	9.6	252	42.9	13	1145	130	0
2359	0.482283	0	MALE	38	139	40	73/64	100	88	10	No Distress	2	Normal	2	Normal	2	Normal	2	36.3 to 38.3 degree	2	0	0	41	0	0	0	2		0	2	1	0	0	0	No	No	No			3	23.25	12.32	15.6	117	253.4	80	8	5	0
2360	0.144383	2.4	FEMALE	38.2	165	40		98	88	9	No Distress	2	Normal	2	Normal	2	Decreased	1	36.3 to 38.3 degree	2	0	0		0	0	0	0		0	14	0	0	0	0	No	No	No			3	19.28	11.18	11.3	537	1.9	0	8	2	0
2363	0.296821	1.2	MALE	37.8	160	40		100	2	10	No Distress	2	Normal	2	Normal	2	Normal	2	36.3 to 38.3 degree	2	0	0		0	0	1	2		0	2	0	0	0	0	No	No	No			3	14.47	6.8	10.6	427	24.3	1148	18	2	0
2364	0.417473	1.2	FEMALE	38.3	191	40		100	88	10	No Distress	2	Normal	2	Normal	2	Normal	2	36.3 to 38.3 degree	2	0	0		0	0	0	2		0	3	0	0	0	0	No	No	No			3	12.25	3.31	10.2	340	14.1	0	750	0	0
2365	0.197622	2.4	FEMALE	38.2	189	40		97	88	10	No Distress	2	Normal	2	Normal	2	Normal	2	36.3 to 38.3 degree	2	0	0	40+1	0	0	0	1	1	0	2	0	0	0	0	No	Yes	No	I/V 0.9% SODIUM CHLORIDE ; I/V 0.9% SODIUM CHLORIDE ; I/V 0.45% NaCl / 5% GLUCOSE (R) ;		2	32.5	20.48	13.3	865	263.5
2368	0.463581	2.4	MALE	38.9	156	40	92/46	98	88	9	No Distress	2	Normal	2	Normal	2	Normal	2	38.4 to 40.3 degree	1	0	0		0	0	0	0		0	2	0	0	0	0	No	No	No			3	9.5	2.85	9.1	554	19.6	0	0	0	0
2372	0.665475	0	MALE	38	148	40		100	88	9	No Distress	2	Normal	2	Normal	2	Decreased	1	36.3 to 38.3 degree	2	0	0	40+6	0	0	0	0		1	2	1	0	0	0	No	No	No			3	16.32	13.87	13	171		0	8	11	0
2374	0.815198	2.4	MALE	38.3	210	50	116/54	97	1	9	Some Distress	1	Normal	2	Normal	2	Normal	2	36.3 to 38.3 degree	2	0	0	39	0	0	0	0		0	2	0	0	0	0	No	No	No			3	15.36	10.6	10.6	392	11.4	1	6	17	0
2378	0.547192	1.2	MALE	38.8	180	40	110/55	100	88	9	No Distress	2	Normal	2	Normal	2	Normal	2	38.4 to 40.3 degree	1	0	0		1	4	0	0		0	2	0	1	0	1	No	Yes	No	I/V 0.9% SODIUM CHLORIDE ; I/V 0.45% NaCl / 5% GLUCOSE (R) ;		3	14.47	5.64	11.7	485	66	4	7	20	0
2379	0.512089	2.4	MALE	38.8	156	34		98	88	8	No Distress	2	Normal	2	Normal	2	Decreased	1	38.4 to 40.3 degree	1	0	0		0	0	2	0		0	1	0	0	0	0	No	No	No			3	23.81	15	12.3	471	38.7	>2000	3	7	0
2380	0.518099	2.4	MALE	38.9	186	40		98	88	8	No Distress	2	Normal	2	Normal	2	Decreased	1	38.4 to 40.3 degree	1	0	0		0	0	0	1	0	0	1	0	1	0	1	No	Yes	No	I/V 0.9% SODIUM CHLORIDE ;		3	6.65	3.26	11.1	446	2.8	8	22	98	0
2381	0.975403	2.4	MALE	38.1	174	40		98	88	9	No Distress	2	Normal	2	Normal	2	Decreased	1	36.3 to 38.3 degree	2	0	0		0	0	1	2		0	1	0	0	0	0	No	No	No			3	26.93	17.77	9.8	568	28	55	30	10	0
2382	0.754812	0	FEMALE	37.6	154	45		98	2	10	No Distress	2	Normal	2	Normal	2	Normal	2	36.3 to 38.3 degree	2	0	0		0	0	0	1	0	0	2	0	0	0	0	No	No	No			3	11.02	4.52	18.2	261	11.2	73	1872	1	0
2384	0.161899	2.4	MALE	38.5	177	40	77/38	98	88	9	No Distress	2	Normal	2	Normal	2	Normal	2	38.4 to 40.3 degree	1	0	0		0	0	0	1	1	0	1	0	0	0	0	No	No	No			3	10.04	4.02	12.1	359	0.4	0	0	0	0
2385	0.517893	0	MALE	37.5	173	40	78/45	100	2	10	No Distress	2	Normal	2	Normal	2	Normal	2	36.3 to 38.3 degree	2	0	0		0	0	0	1	1	0	3	0	0	0	0	No	No	No			3	8.17	5.15	16.3	258	6.6	0	0	22	0
2386	0.358728	1.2	MALE	38	187	56		98	88	9	No Distress	2	Normal	2	Pale,Flushed,Mottled	1	Normal	2	36.3 to 38.3 degree	2	0	0		0	0	0	0		0	1	0	0	0	0	No	No	No			3	10.76	1.51	11.1	365	1.4	50	15	22	0
2387	0.240045	0	FEMALE	38.6	189	40		98	88	8	No Distress	2	Normal	2	Normal	2	Decreased	1	38.4 to 40.3 degree	1	0	0		0	0	0	2		0	1	0	0	0	0	No	No	No			3	11.56	6.7	17.6	304	2
2389	0.417551	0	MALE	37.8	154	40	74/40	98	2	10	No Distress	2	Normal	2	Normal	2	Normal	2	36.3 to 38.3 degree	2	0	0		0	0	0	0		0	3	0	0	0	0	No	No	No			3	21.32	8.53	19.4	283	1.9	0	0	0	0
2394	0.500752	1.2	FEMALE	38.3	157	42		100	88	10	No Distress	2	Normal	2	Normal	2	Normal	2	36.3 to 38.3 degree	2	0	0		0	0	0	1	0	0	1	0	0	0	0	No	No	No			3	7.96	1.99	10.7	387	1.7	78	55	0	0
2396	0.385034	1.2	MALE	38	182	42		100	88	10	No Distress	2	Normal	2	Normal	2	Normal	2	36.3 to 38.3 degree	2	0	0		0	0	2	0		0	1	0	0	0	0	No	No	No			3						0	0	0	0
2399	0.0803305	2.4	MALE	38.2	156	46	86/56	98	88	9	Some Distress	1	Normal	2	Normal	2	Normal	2	36.3 to 38.3 degree	2	0	0	38	1	2	0	2		0	2	0	0	0	0	No	No	No			3	25.61	19.21	10.4	533	23.7	0	0	0	0
2400	0.815453	0	FEMALE	38	136	42	82/53	98	88	9	No Distress	2	Normal	2	Normal	2	Decreased	1	36.3 to 38.3 degree	2	0	0		0	0	0	1	1	0	1	0	0	0	0	No	No	No			3	5.72	2.23	12.6	293	1.9	20	1	12	0
2403	0.281766	2.4	MALE	39	196	38	92/63	99	88	9	No Distress	2	Normal	2	Normal	2	Normal	2	38.4 to 40.3 degree	1	0	0		0	0	0	0		0	3	0	0	0	1	No	No	No			3	8.78	4.92	10.4	368	66.5	>2000	220	0	0
2404	0.904471	2.4	FEMALE	38.1	163	30	91/74	100	88	10	No Distress	2	Normal	2	Normal	2	Normal	2	36.3 to 38.3 degree	2	0	0		1	5	2	2		0	10	0	0	0	0	No	No	No			3	16.07	3.05	12.1	397	1.9	58	0	0	0
2405	0.782067	0	FEMALE	38.3	169	58	58/44	100	1	9	No Distress	2	Normal	2	Normal	2	Decreased	1	36.3 to 38.3 degree	2	0	0	37	1	2,9	2	2		0	8	1 - IV ampi/genta x1/7->IV cafoxime/amikacin x1/7->IV tazo/amikacin x3/7	1	0	0	No	No	No	IV DEXTROSE 10% ;		1	19		8.1	166	88	15	440	0	0
2406	0.505714	2.4	MALE	38.2	148	30	110/60	100	88	9	No Distress	2	Normal	2	Normal	2	Decreased	1	36.3 to 38.3 degree	2	0			0	0	2	2		0	4	0	0	0	0	No	No	No			3	8.82	2.29	11.5	367	0.9	0	0	0	0
2409	0.753815	1.2	FEMALE	38.5	172	40	109/54	98	88	9	No Distress	2	Normal	2	Normal	2	Normal	2	38.4 to 40.3 degree	1	0	0		0	0	0	1	1	0	1	0	0	0	0	No	No	No			3	6.6	3.37	13.3	386	3.5	0	4	26	0
2411	0.016864	2.4	MALE	39.5	159	32	Traceing casesheets	99	88	8	No Distress	2	Normal	2	Normal	2	Decreased	1	38.4 to 40.3 degree	1	0	0	38	0	0	0	1	1	1	2	0	0	0	0	Yes	No	No	Paracetamol syrup(10mg/kg) ;		3	10.59	6.67	10	625	0.9	15	8	8	0
2412	0.212794	1.2	MALE	37.9	157	48		98	88	10	No Distress	2	Normal	2	Normal	2	Normal	2	36.3 to 38.3 degree	2	0	0		0	0	0	0		0	1	0	0	0	0	No	No	No			3	4.59	1.84	13.8	370	2.9	1	7	0	0
2413	0.21331	2.4	FEMALE	37.8	150	38	99/52	99	88	9	No Distress	2	Normal	2	Normal	2	Decreased	1	36.3 to 38.3 degree	2	0	0		0	0	1	0		0	2	0	0	0	0	No	No	No			3	14.88	4.17	12	535	15.6	4	1	0	0
2415	0.277098	1.2	FEMALE	37.9	188	60		99	88	9	No Distress	2	Normal	2	Normal	2	Decreased	1	36.3 to 38.3 degree	2	0	0		0	0	0	1	1	0	2	0	0	0	0	No	No	No			3	6.62	1.32	12.3	363	1.7	1	1	4	0
2416	0.301016	0	FEMALE	38	205	32	105/60	95	1	9	No Distress	2	Normal	2	Pale,Flushed,Mottled	1	Normal	2	36.3 to 38.3 degree	2	0	0	39	0	0	0	1	0	0	5	0	0	0	1	No	Yes	No	IV KCL 7.45% ; IV NACL 20% ; IV DEXTROSE 10% ; I/V 0.9% SODIUM CHLORIDE ;		3	14.48	4.34	17.3	386	77.6	100	105	0	0
2418	0.13522	1.2	FEMALE	37.6	175	40	70/32	99	2	9	No Distress	2	Normal	2	Normal	2	Decreased	1	36.3 to 38.3 degree	2	0	0		0	0	0	2		0	1	0	0	0	0	No	No	No			3	22.02	11.23	11.8	500	17.9	0	110	0	0
2419	0.741267	2.4	MALE	38.9	170	36	81/39	99	88	8	No Distress	2	Normal	2	Normal	2	Decreased	1	38.4 to 40.3 degree	1	0	0		0	0	0	2		1	0	0	0	0	0	No	No	No			3	17.16	10.3	12	279	129.3	110	225	10	0
2422	0.745021	2.4	FEMALE	37.6	173	54	78/57	100	2	9	No Distress	2	Normal	2	Normal	2	Decreased	1	36.3 to 38.3 degree	2	0	0		0	0	2	2		0	1	0	0	0	0	No	No	No			3	27.09	15.71	11.5	568	86	343	37	7	0
2425	0.273313	1.2	FEMALE	38.8	168	48		97	88	8	No Distress	2	Normal	2	Normal	2	Decreased	1	38.4 to 40.3 degree	1	0	0		0	0	2	2		0	1	0	0	0	0	No	No	No			3	9.59	4.03	13.6	317	17.5	1	1	0	0
2426	0.300777	0	MALE	38	170	54	81/60	100	88	10	No Distress	2	Normal	2	Normal	2	Normal	2	36.3 to 38.3 degree	2	0	0		0	0	0	2		0	2	0	0	0	0	No	No	No			3	18.03	9.02	19.1	330	21	7	4	45	0
2427	0.387343	2.4	MALE	38.6	153	42		98	88	9	No Distress	2	Normal	2	Normal	2	Normal	2	38.4 to 40.3 degree	1	0	0		0	0	0	0		0	1	0	0	0	0	No	No	No			3	19.15	10.15	12.5	593	93.7	48	40	10	0
2429	0.474786	1.2	FEMALE	37.5	180	48		98	88	9	No Distress	2	Normal	2	Normal	2	Decreased	1	36.3 to 38.3 degree	2	0	0		0	0	0	2		0	3	0	0	0	0	No	No	No			3	8.87	3.46	9.2	314	22.3	2	0	1	0
2431	0.12542	0	MALE	38.5	185	38	79/51	100	88	8	No Distress	2	Normal	2	Normal	2	Decreased	1	38.4 to 40.3 degree	1	0	0	40+5	0	0	0	0		0	1	0	0	0	0	No	No	No			3	8.63	4.57	14	639	8.7	0	0	0	0
2432	0.868849	2.4	FEMALE	38.9	160	50	93/46	98	88	8	No Distress	2	Normal	2	Normal	2	Decreased	1	38.4 to 40.3 degree	1	0	0	40+	0	0	2	1	1	0	1	0	0	0	0	No	No	No			3	10.58	7.41	9.5	388	10.2	35	20	15	0
2433	0.53915	1.2	MALE	38.3	195	45		100	88	10	No Distress	2	Normal	2	Normal	2	Normal	2	36.3 to 38.3 degree	2	0	0		0	0	2	0		0	1	0	0	0	0	No	No	No			3	16.19	6.31	9.8	317	19.1	0	0	0	0
2434	0.361501	1.2	FEMALE	38.7	169	50	86/44	98	88	8	No Distress	2	Normal	2	Normal	2	Decreased	1	38.4 to 40.3 degree	1	0	0		0	0	0	0		0	3	0	0	0	0	No	No	No			3	15.89	5.72	13.7	515	63.5	50	7	23	0
2435	0.0340514	2.4	FEMALE	38.5	166	38	Trace notes	100	88	8	No Distress	2	Normal	2	Normal	2	Decreased	1	38.4 to 40.3 degree	1	0	0	Term	0	0	1	2		0	1	0	0	0	0	No	No	No			3	6.64	1.79	11.1	26.3	0.2	5	10	0	0
2437	0.531494	1.2	FEMALE	38.7	195	40	85/59	100	88	9	No Distress	2	Normal	2	Normal	2	Normal	2	38.4 to 40.3 degree	1	0	0	40	0	0	0	1	1	0	4	0	0	0	0	No	No	No			3	17.34	9.88	11.5	532	7.2	0	10	0	0
2439	0.2657	1.2	FEMALE	38.4	156	48	63/48	99	88	8	No Distress	2	Normal	2	Normal	2	Decreased	1	38.4 to 40.3 degree	1	0	0		0	0	0	0		0	1	0	0	0	0	No	No	No			3	14.69	6.61	8.8	407	14.3	0	0	0	0
2440	0.633321	1.2	MALE	38.7	174	30		98	88	9	No Distress	2	Normal	2	Normal	2	Normal	2	38.4 to 40.3 degree	1	0	0		0	0	0	1	1	0	2	0	0	0	0	No	Yes	No	I/V 0.45% NaCl / 5% GLUCOSE (R) ; I/V 0.9% SODIUM CHLORIDE ;		3	13.79	6.48	17.3	460	69.3	38	38	0	positive
2441	0.863398	2.4	MALE	38.8	157	42	69/47	100	1	8	No Distress	2	Normal	2	Normal	2	Decreased	1	38.4 to 40.3 degree	1	0	0	38+3	1	2,3,8	0	0		0	3	0	1	1	1	Yes	Yes	No	Resonium Rectal ; IV NA HCO3 8.4% ; ADRENALINE (1:1000) :SALINE NEB ; Ventolin : Saline neb ; Inj Actrapid ; IV DEXTROSE 10% ; Salbutamol Neb ; IV CALCIUM GLUCONATE 10% SLOWLY ; IV CEFTRIAXONE ; IV DEXTROSE 10% ; Paracetamol syrup(10mg/kg) ; I/V 0.9% SODIUM CHLORIDE ;		1	18.8	13.4	8.6	288	24.4	30	25	10	0
2445	0.288335	2.4	MALE	38.7	175	44	116/81	97	88	8	Some Distress	1	Normal	2	Normal	2	Normal	2	38.4 to 40.3 degree	1	0	0		0	0	0	0		0	4	0	1	0	0	No	No	No			3	26.25	11.81	11.2	589	6	0	12	0	0
2447	0.0946267	0	FEMALE	38.3	158	44	94/57	96	88	10	No Distress	2	Normal	2	Normal	2	Normal	2	36.3 to 38.3 degree	2	0	0		0	0	2	1		0	1	0	0	0	0	No	No	No			3	12.7	5.21	19.6	477	7.3	8	6	4	0
2448	0.19561	1.2	MALE	38.1	166	44		100	88	10	No Distress	2	Normal	2	Normal	2	Normal	2	36.3 to 38.3 degree	2	0	0		0	0	1	1	1	1	2	0	0	0	0	No	No	No			3	8.95	3.31	9.5	401	10.3	0	0	0	0
2449	0.20906	1.2	MALE	39.4	190	60		100	88	8	No Distress	2	Normal	2	Normal	2	Decreased	1	38.4 to 40.3 degree	1	0	0		0	0	0	0		0	2	0	0	0	0	No	No	No			3	5.21	2.4	11.4	359	19.2	0	0	0	0
2450	0.89819	0	FEMALE	37.6	156	46		97	88	10	No Distress	2	Normal	2	Normal	2	Normal	2	36.3 to 38.3 degree	2	0	1	34+6	0	0	1	2		1	3	0	0	0	0	No	No	No			3	13.27	4.38	17.8	350	42.4	>2000	15	30	positive
2451	0.148329	0	MALE	38.7	176	60		100	88	8	No Distress	2	Normal	2	Normal	2	Decreased	1	38.4 to 40.3 degree	1	0	0		0	0	0	2		0	1	0	0	0	0	No	No	No			3	11.74	7.51	16.6	521	15.9	15	0	10	0
2453	0.472076	1.2	MALE	37.9	173	38	88/50	99	88	10	No Distress	2	Normal	2	Normal	2	Normal	2	36.3 to 38.3 degree	2	24hrs	0		0	0	0	1	1	0	21	0	0	0	0	No	No	No			3	19.9	10.94	14.5	620	9.3	0	30	0	0
2454	0.0709693	1.2	FEMALE	38.5	190	60	no BP in CE; no BP taken on clerking in ward	100	88	9	No Distress	2	Normal	2	Normal	2	Normal	2	38.4 to 40.3 degree	1	0	0	39	0	0	0	0		0	1	0	0	0	0	No	No	No			3	15.29	3.06	10.7	604	3.2
2455	0.930578	2.4	MALE	38.1	160	60	93/63	100	88	9	No Distress	2	Normal	2	Normal	2	Decreased	1	36.3 to 38.3 degree	2	0	0		0	0	0	2		0	1	0	0	0	0	No	No	No			3	7.52	2.18	11.1	355	<0.2	0	0	0	0
2458	0.628314	2.4	FEMALE	38.4	177	30	73/55	100	88	8	No Distress	2	Normal	2	Normal	2	Decreased	1	38.4 to 40.3 degree	1	0	0		0	0	2	2		0	5	0	0	0	0	No	No	No			3	7.55	4.61	10.8	504	6.4	1	0	0	0
2459	0.0209749	2.4	FEMALE	38.9	162	60	117/71	97	1	7	Some Distress	1	Normal	2	Normal	2	Decreased	1	38.4 to 40.3 degree	1	0	0	38	1	2, 3	2	2		0	6	0	1	1	0	Yes	No	No	Paracetamol syrup(10mg/kg) ; ADRENALINE (1:1000) :SALINE NEB ; I/V 0.45% NaCl / 5% GLUCOSE (R) ;		2	19.41	13.2	10.7	668	29.5
2463	0.0452479	1.2	FEMALE	37.8	165	40	No BP taken in CE, first ward BP 86/55	100	2	10	No Distress	2	Normal	2	Normal	2	Normal	2	36.3 to 38.3 degree	2	0	0	Term	0	0	0	0		0	21	0	0	0	0	No	No	No			3						0	0	0	0
2468	0.0681417	2.4	FEMALE	38.8	180	48	77/52	97	88	9	No Distress	2	Normal	2	Normal	2	Normal	2	38.4 to 40.3 degree	1	0	1	35 to 36	0	0	2	0		0	1	0	0	0	0	No	No	No			3	26.36	13.44	11.9	381	96.9	160	15	10	positive
2469	0.958219	2.4	MALE	38	184	30		100	88	8	No Distress	2	Normal	2	Pale,Flushed,Mottled	1	Decreased	1	36.3 to 38.3 degree	2	0	0		0	0	0	0		0	1	0	0	0	0	No	No	No			3	15.99	8.79	10.9	360	3	5	10	45	0
2470	0.977213	2.4	FEMALE	38	169	42	107/87	97	88	9	No Distress	2	Normal	2	Normal	2	Decreased	1	36.3 to 38.3 degree	2	0	0		0	0	0	0		0	2	0	0	0	0	No	No	No			3	14.29	5.14	11.4	502	4.6	8	0	12	0
2473	0.125156	1.2	FEMALE	38	188	34	80/54	100	88	10	No Distress	2	Normal	2	Normal	2	Normal	2	36.3 to 38.3 degree	2	0	0		0	0	0	2		0	1	0	0	0	1	No	Yes	No	I/V 0.9% SODIUM CHLORIDE ;		3	8.63	4.92	13.2	480	10.1	0	0	0	0
2475	0.561152	0	FEMALE	38.2	146	40		99	88	10	No Distress	2	Normal	2	Normal	2	Normal	2	36.3 to 38.3 degree	2	0	1	35+2	0	0	0	2	0	0	2	0	0	0	0	No	No	No			3	14.94	6.42	18.3	270
2477	0.420621	1.2	FEMALE	38.5	170	40	71/32	100	88	9	No Distress	2	Normal	2	Normal	2	Normal	2	38.4 to 40.3 degree	1	0	0		0	0	0	0		0	1	0	0	0	0	No	No	No			3	8.9	1.69	9.1	404	0.5	12	20	0	0
2479	0.273379	0	MALE	37.5	165	48	88/63	98	2	10	No Distress	2	Normal	2	Normal	2	Normal	2	36.3 to 38.3 degree	2	0	0		0	0	0	1	0	0	1	0	0	0	0	No	No	No			3						0	0	0	0
2480	0.126611	0	MALE	38.2	149	40		98	88	10	No Distress	2	Normal	2	Normal	2	Normal	2	36.3 to 38.3 degree	2	0	0		0	0	0	2		0	1	0	0	0	0	No	No	No			3	17.24	9.14	19.7	220		1	9	1	0
2481	0.620707	0	MALE	37.8	150	40		97	2	10	No Distress	2	Normal	2	Normal	2	Normal	2	36.3 to 38.3 degree	2	0	0		0	0	0	2		0	1	0	0	0	0	No	No	No			3	11.4	4.68	19.1	314	0.2	0	0	0	0
2482	0.388069	0	MALE	38.3	145	44		97	88	10	No Distress	2	Normal	2	Normal	2	Normal	2	36.3 to 38.3 degree	2	0	0	40	0	0	0	2		0	1	0	0	0	0	No	No	No	IV DEXTROSE 10% ; IV DEXTROSE 10% ;		3	11.02	4.52	18.3	272	2.5	10	10	0	positive
2484	0.21212	2.4	MALE	39.4	188	42		98	88	8	No Distress	2	Normal	2	Normal	2	Decreased	1	38.4 to 40.3 degree	1	0	0		0	0	0	0		0	1	0	0	0	0	No	No	No			3	8.38	4.78	10.3	402	14.8	65	25	0	0
2486	0.777633	0	FEMALE	37.7	132	40		97	88	10	No Distress	2	Normal	2	Normal	2	Normal	2	36.3 to 38.3 degree	2	0	0		0	0	0	0		0	?3	0	0	0	0	No	No	No	IV NACL 20% ; IV KCL 7.45% ; IV DEXTROSE 10% ; IV DEXTROSE 10% ;		3	9.92	4.27	18.2	253	4	7	27	20	0
2488	0.118001	0	FEMALE	38.6	136	44		98	88	9	No Distress	2	Normal	2	Normal	2	Normal	2	38.4 to 40.3 degree	1	0	0		0	0	0	0		0	2	0	0	0	0	No	No	No			3	12.48	5.49	16.1	364	1.4	98	15	220	0
2493	0.971169	2.4	MALE	38.9	167	40	104/56	100	88	8	No Distress	2	Normal	2	Normal	2	Decreased	1	38.4 to 40.3 degree	1	0	0		0	0	0	2		0	2	0	0	0	0	Yes	No	No	Paracetamol syrup(10mg/kg) ;		3	16.89	8.61	11	392	37.2	1683	81	18	0
2494	0.151466	1.2	MALE	38	142	44	82/50	98	88	9	No Distress	2	Normal	2	Normal	2	Decreased	1	36.3 to 38.3 degree	2	0	0		0	0	0	2		0	1	0	0	0	0	No	No	No			3	5.66	2.49	10.9	376	1.1	12	2	2	0
2495	0.132443	1.2	MALE	37.5	133	46	77/41	100	88	10	No Distress	2	Normal	2	Normal	2	Normal	2	36.3 to 38.3 degree	2	0	0		0	0	2	2		0	4	0	0	0	0	No	No	No			3	13.88	2.64	11.3	556	13.4	0	0	0	0
2498	0.430629	1.2	MALE	38.6	164	36	99/52	100	88	9	No Distress	2	Normal	2	Normal	2	Normal	2	38.4 to 40.3 degree	1	0	0		0	0	0	1	1	0	7	0	0	0	0	No	No	No			3	16.56	8.94	11.3	658	12.7	0	0	0	0
2499	0.608274	1.2	FEMALE	38.8	174	50	84/48	100	88	9	No Distress	2	Normal	2	Normal	2	Normal	2	38.4 to 40.3 degree	1	0	0		0	0	0	2		0	1	0	0	0	0	No	No	No			3	6.12	1.16	9.6	360	17.2	0	15	10	0
2500	0.688256	1.2	MALE	38.6	180	40	104/59	99	88	9	No Distress	2	Normal	2	Normal	2	Normal	2	38.4 to 40.3 degree	1	0	0		0	0	0	1	1	0	3	0	0	0	0	No	No	No			3	17.23	4.82	12.1	558	58.6	0	10	0	0
2509	0.464165	0	MALE	41	220	40	74/57	SP02 not recorded	1	7	No Distress	2	Normal	2	Normal	2	Decreased	1	<36.3 or >40.3 degree	0	0	1	36+6	0	0	0	0		1	1	0	0	0	0	No	Yes	No	IV NACL 20% ; IV DEXTROSE 10% ; I/V 0.9% SODIUM CHLORIDE ;		2	18.84	11.3	16.7	300	6.3	3	7	0	0
2571	0.388216	1.2	MALE	38.2	176	34	90/60	100	88	10	No Distress	2	Normal	2	Normal	2	Normal	2	36.3 to 38.3 degree	2	0	0	37	0	0	0	0		0	2	0	0	0	0	No	No	No			3	16.7	1.84	11.7	631	4.7	0	0	0	NEG
2574	0.949208	2.4	MALE	38.4	140	38	86/46	98	88	9	No Distress	2	Normal	2	Normal	2	Normal	2	38.4 to 40.3 degree	1	0	1	36+4	0	0	1	2		0	1	0	0	0	0	No	No	No			3						0	0	0	NEG
2578	0.633595	2.4	MALE	38.6	180	60		99	88	8	No Distress	2	Normal	2	Normal	2	Decreased	1	38.4 to 40.3 degree	1	0	0		0	0	0	0		0	1	0	0	0	0	No	No	No			3	21.44	12.44	10.2	496	64	100	110	0	POS
2580	0.671513	0	FEMALE	38.9	124	32		98	88	9	No Distress	2	Normal	2	Normal	2	Normal	2	38.4 to 40.3 degree	1	0	0	39	0	0	0	1	1	0	2	0	0	0	0	No	No	No			3	8.53	5.46	13.7	331	27	0	105	0	NEG
2583	0.51151	1.2	MALE	38.8	170	40		97	88	9	No Distress	2	Normal	2	Normal	2	Normal	2	38.4 to 40.3 degree	1	0	0	38	0	0	0	0		0	1	0	0	0	0	No	No	No			3	16.14	8.07	10.4	404	46.8	0	1	0	NEG
2584	0.72723	2.4	MALE	38.4	189	40		98	88	8	No Distress	2	Normal	2	Normal	2	Decreased	1	38.4 to 40.3 degree	1	0	0	37	0	0	0	2		0	1	0	0	0	0	No	No	No			3	9.77	1.56	11.8	379	3.6	0	0	0	NEG
2588	0.0798812	0	FEMALE	38.1	155	50	80/45	99	88	10	No Distress	2	Normal	2	Normal	2	Normal	2	36.3 to 38.3 degree	2	0	0	40+1	0	0	0	2		0	1	0	0	0	0	No	No	No			3	27.08	19.23	20.4	366		7	0	0	NEG
2589	0.767508	2.4	FEMALE	37.7	178	32		98	88	9	No Distress	2	Normal	2	Normal	2	Decreased	1	36.3 to 38.3 degree	2	0	0		0	0	0	2		0	1	0	0	0	0	No	No	No			3	6.73	3.7	10.7	381	0.4	0	0	0	NEG
2593	0.622122	0	MALE	38.1	155	38		99	88	9	No Distress	2	Normal	2	Normal	2	Decreased	1	36.3 to 38.3 degree	2	0	0	39+4	0	0	0	0		0	1	0	0	0	0	No	No	No			3						0	0	0	NEG
2594	0.406588	1.2	FEMALE	37.8	193	30		98	88	8	No Distress	2	Normal	2	Pale,Flushed,Mottled	1	Decreased	1	36.3 to 38.3 degree	2	72hrs	0		0	0	2	2		0	1	0	0	0	0	No	No	No			3	6.22	2.43	10.5	418	9.1
2595	0.615214	1.2	MALE	38	189	44		98	88	9	No Distress	2	Normal	2	Normal	2	Decreased	1	36.3 to 38.3 degree	2	0	0	38	0	0	0	0		0	2	0	0	0	0	No	No	No			3	11.83	8.75	11.6	329	13.2	0	28	0	NEG
2600	0.113694	1.2	FEMALE	39.2	191	40	90/50	100	88	8	No Distress	2	Normal	2	Normal	2	Decreased	1	38.4 to 40.3 degree	1	0	0		0	0	0	2		0	2	0	0	1	1	No	Yes	No	I/V 0.9% SODIUM CHLORIDE ;		2	11.05	5.3	11.8	483	16.4	0	0	0	0
2601	0.68555	0	MALE	38.2	177	40		97	88	8	No Distress	2	Normal	2	Pale,Flushed,Mottled	1	Decreased	1	36.3 to 38.3 degree	2	0	1	36+3	0	0	0	0		0	1	0	0	0	0	No	No	No			3	13.94	4.88	20.5	324
2603	0.369768	2.4	MALE	37.5	190	52	86/40	97	1	8	Some Distress	1	Normal	2	Normal	2	Decreased	1	36.3 to 38.3 degree	2	0	0	38	0	0	0	2		0	5	0	0	0	0	No	No	No			3	13.25	3.98	8	571	28.6
2605	0.807763	0	FEMALE	38.3	182	32	101/59	99	88	9	No Distress	2	Normal	2	Normal	2	Decreased	1	36.3 to 38.3 degree	2	0	0	40	0	0	0	0		0	1	0	0	0	0	No	No	No			3	4.46	2.32	13.8	347	1.7	0	10	25	NEG
2607	0.378539	0	MALE	38.5	147	40	63/35	98	88	9	No Distress	2	Normal	2	Normal	2	Normal	2	38.4 to 40.3 degree	1	0	0	39+3	0	0	0	0		0	1	0	0	0	0	No	No	No			3	8.36	1.76	20.1	193	1.5	0	0	0	NEG
2609	0.662571	1.2	MALE	38.3	168	60		97	88	8	No Distress	2	Normal	2	Pale,Flushed,Mottled	1	Decreased	1	36.3 to 38.3 degree	2	0	0	39	0	0	0	2		0	1	0	0	0	0	No	No	No			3	8	2.56	10.8	599	1.7	0	0	0	NEG
2610	0.583277	1.2	FEMALE	38.5	197	48		100	88	8	No Distress	2	Normal	2	Normal	2	Decreased	1	38.4 to 40.3 degree	1	0	0		0	0	0	2		0	1	0	0	0	0	No	No	No			3	9.41	3.67	13.5	261	13.3	0	0	0	NEG
2611	0.667217	2.4	MALE	37.7	153	42		98	88	10	No Distress	2	Normal	2	Normal	2	Normal	2	36.3 to 38.3 degree	2	0	0	38	0	0	0	0		0	1	0	0	0	0	No	No	No			3	8.94	3.22	11.1	578	3.8	0	0	0	NEG
2613	0.133122	1.2	MALE	37.7	173	40	71/50	100	88	9	No Distress	2	Normal	2	Normal	2	Decreased	1	36.3 to 38.3 degree	2	0	0	38	0	0	0	0		0	1	0	0	0	0	No	No	No			3	7.13	1.93	11.7	516	8.9	0	0	0	NEG
2614	0.128632	2.4	FEMALE	37.9	154	54		99	2	10	No Distress	2	Normal	2	Normal	2	Normal	2	36.3 to 38.3 degree	2	0	0		0	0	0	1	0	0	7	0	0	0	0	No	No	No			3
2615	0.948176	1.2	MALE	37.8	125	48		100	2	10	No Distress	2	Normal	2	Normal	2	Normal	2	36.3 to 38.3 degree	2	0	0	39+2	0	0	0	2		0	4	0	0	0	0	No	No	No			3
2616	0.39541	0	MALE	37.5	119	45		97	2	10	No Distress	2	Normal	2	Normal	2	Normal	2	36.3 to 38.3 degree	2	0	0	39+4	0	0	0	0		0	1	0	0	0	0	No	No	No			3	10.37	5.18	19.9	214		18	0	8	NEG
2618	0.626054	0	FEMALE	38.3	177	40		97	88	9	No Distress	2	Normal	2	Normal	2	Decreased	1	36.3 to 38.3 degree	2	0	0	39	0	0	0	2		0	2	0	0	0	0	No	No	No	IV NACL 20% ; IV DEXTROSE 10% ;		3	13.59	11.28	18.1	255	117.7	8	12	10	NEG
2619	0.958659	1.2	FEMALE	38.1	165	45	80/44	97	88	10	No Distress	2	Normal	2	Normal	2	Normal	2	36.3 to 38.3 degree	2	0	0	38	0	0	0	2		0	2	0	0	0	0	No	No	No			3	10.51	1.16	16.2	420	0.9	2	0	0	NEG
2620	0.0700385	0	FEMALE	38.9	195	40	93/61	98	88	9	No Distress	2	Normal	2	Normal	2	Normal	2	38.4 to 40.3 degree	1	0	0	38+1	0	0	0	0		0	1	0	0	0	0	No	No	No			3	6.74	3.5	15.2	389	1.1	14	1	22	NEG
2621	0.757654	0	FEMALE	37.6	155	34	80/54	99	88	9	No Distress	2	Normal	2	Normal	2	Decreased	1	36.3 to 38.3 degree	2	0	0	39	0	0	2	2		0	1	0	0	0	0	No	No	No			3
2623	0.414871	0	MALE	38.8	172	40	75/46	97	88	9	No Distress	2	Normal	2	Normal	2	Normal	2	38.4 to 40.3 degree	1	0	0		0	0	0	1	0	0	1	0	0	0	0	No	No	No			3	12.21	7.33	16.5	281	22.6	0	0	0	NEG
2624	0.415269	2.4	MALE	38.5	173	40	83/53	100	88	9	No Distress	2	Normal	2	Normal	2	Normal	2	38.4 to 40.3 degree	1	0	0	38	0	0	0	2		0	1	0	0	0	0	No	No	No			3	6.51	1.17	11.7	463	2.5	0	0	0	NEG
2625	0.512346	0	MALE	38.1	173	30		96	88	9	No Distress	2	Normal	2	Normal	2	Decreased	1	36.3 to 38.3 degree	2	0	0		0	0	0	0		0	2	0	0	0	0	No	No	No			3	13.46	5.52	19.1	258	5.4	3	6	22	NEG
2627	0.617112	2.4	FEMALE	38.4	176	48	85/46	100	88	9	No Distress	2	Normal	2	Normal	2	Normal	2	38.4 to 40.3 degree	1	0	0	37	0	0	0	0		0	1	0	0	0	0	No	No	No			3	4.94	2.32	9.9	540	13.1	0	18	3	NEG
2628	0.0168494	1.2	MALE	39.4	200	50	89/68	100	1	5	Some Distress	1	Lethargy	1	Pale,Flushed,Mottled	1	Decreased	1	38.4 to 40.3 degree	1	0	0	Term	0	0	0	2		0	2	0	0	0	1	Yes	Yes	No	I/V 0.45% NaCl / 5% GLUCOSE (R) ; Paracetamol syrup(10mg/kg) ; I/V 0.9% SODIUM CHLORIDE ;		3	3.06	2.11	10.2	235	77.3	34	6	3	NEG
2629	0.60242	1.2	MALE	39.7	169	40	75/44	100	88	9	No Distress	2	Normal	2	Normal	2	Normal	2	38.4 to 40.3 degree	1	0	0	39+6	0	0	2	2		0	3	0	0	0	0	No	No	No			3	15.66	8.3	10.7	550	102.7	263	7	13	NEG
2630	0.40216	0	MALE	38.2	155	45	90/67	99	88	10	No Distress	2	Normal	2	Normal	2	Normal	2	36.3 to 38.3 degree	2	0	0		0	0	0	1	1	0	1	0	0	0	0	No	No	No			3	12.89	4.51	19.2	317	6.4	1	0	0	NEG
2632	0.240425	2.4	MALE	38.3	167	56		97	88	9	No Distress	2	Normal	2	Normal	2	Decreased	1	36.3 to 38.3 degree	2	0	0		0	0	0	1	1	0	3	0	0	0	0	No	No	No			3	14.75	7.08	10.7	428	4.4	>2000	110	15	NEG
2633	0.690873	2.4	MALE	40.1	160	45	80/56	99	88	8	No Distress	2	Normal	2	Normal	2	Decreased	1	38.4 to 40.3 degree	1	0	0	41	0	0	0	0		1	5	0	0	0	0	No	No	No			3	18.45	13.84	10.5	298	147.5	425	35	0	POS
2634	0.486653	2.4	MALE	38.6	199	44		100	88	9	No Distress	2	Normal	2	Normal	2	Normal	2	38.4 to 40.3 degree	1	0	0		0	0	0	2		0	1	0	0	0	0	No	No	No			3	7.68	3.69	11.4	310	2.5	0	0	0	NEG
2635	0.0909336	2.4	MALE	38	143	40	99/47	100	88	10	No Distress	2	Normal	2	Normal	2	Normal	2	36.3 to 38.3 degree	2	0	0	39	0	0	0	1	1	0	1	0	0	0	0	No	No	No			3						0	0	0	NEG
2636	0.798639	1.2	MALE	38.8	152	30		100	88	8	No Distress	2	Normal	2	Normal	2	Decreased	1	38.4 to 40.3 degree	1	0	0		0	0	0	0		0	1	0	0	0	0	No	No	No			3	8.98	5.12	12.8	561	3.5	0	0	0	NEG
2643	0.863367	2.4	MALE	38.4	173	40	101/51	98	88	9	No Distress	2	Normal	2	Normal	2	Normal	2	38.4 to 40.3 degree	1	0	0		0	0	0	0		0	4	0	0	0	0	No	No	No			3	17.97	6.65	9.7	439	11.1	0	0	0	NEG
2644	0.588467	1.2	FEMALE	38.2	149	40		100	88	10	No Distress	2	Normal	2	Normal	2	Normal	2	36.3 to 38.3 degree	2	0	0	38	0	0	0	2		0	1	0	0	0	0	No	No	No			3						0	0	0	NEG
2645	0.823025	2.4	MALE	37.7	130	56	73/45	99	2	10	No Distress	2	Normal	2	Normal	2	Normal	2	36.3 to 38.3 degree	2	0	0		0	0	0	0		0	1	0	0	0	0	No	No	No			3	15.23	4.87	10.6	446	28	57	25	13	NEG
2646	0.908448	2.4	MALE	38.4	155	45	75/56	97	88	7	Some Distress	1	Normal	2	Normal	2	Decreased	1	38.4 to 40.3 degree	1	0	1	29	1	3	0	0		0	1	0	0	0	0	No	No	No			3
2647	0.567704	2.4	FEMALE	39.1	155	46	80/67	99	88	8	No Distress	2	Normal	2	Normal	2	Decreased	1	38.4 to 40.3 degree	1	0	0	39	0	0	0	0		0	1	0	0	0	0	No	No	No			3	15.66	9.08	10.6	591	58.2	>2000	165	1	POS
2648	0.0734135	1.2	FEMALE	39	171	38	no BP in CE; First BP in ward 97/47	100	88	8	No Distress	2	Normal	2	Normal	2	Decreased	1	38.4 to 40.3 degree	1	0	1	35+2	0	0	0	2		0	1	0	0	0	0	No	No	No			3	17.96	12.93	10.5	430	7.2	0	2	0	NEG
2649	0.0386405	2.4	FEMALE	38.5	190	40	93/63	No BP in CE, SpO2 not recorded on clerking	1	7	No Distress	2	Normal	2	Pale,Flushed,Mottled	1	Decreased	1	38.4 to 40.3 degree	1	0	0	39	0	0	0	1	1	0	1	0	0	0	1(peripheries 3s)	No	Yes	No	I/V 0.9% SODIUM CHLORIDE ;		3	9.12	3.65	10.7	379	1.4	5	42	0	NEG
2656	0.0158677	0	MALE	37.5	210	50	Trace notes	Trace notes	1	8	Some Distress	1	Normal	2	Mottled (Triage put as normal but noted to be grunting with poor perfusion)	1	Decreased	1	36.3 to 38.3 degree	2	0	0	39	0	0	0	2		0	3	0	1	1	1	No	Yes	No	I/V 0.9% SODIUM CHLORIDE ; I/V 0.9% SODIUM CHLORIDE ;		2	13.83	7.88	11.2	684	0.7	0	0	14	0
2658	0.670789	2.4	MALE	39.6	177	30	93/50	98	88	9	No Distress	2	Normal	2	Normal	2	Normal	2	38.4 to 40.3 degree	1	0	0		0	0	0	1	1	1	14	0	0	0	0	Yes	No	No	I/V 0.45% NaCl / 5% GLUCOSE (R) ; Paracetamol syrup(10mg/kg) ;		3	17.71	14.88	10.6	745	11.3	0	2	21	NEG
2660	0.948854	1.2	MALE	38.4	137	40	97/51	100	88	9	No Distress	2	Normal	2	Normal	2	Normal	2	38.4 to 40.3 degree	1	0	0	40+1	0	0	0	0		0	1	0	0	0	0	No	No	No			3	20.24	4.05	16.2	372	24.4	0	0	0	NEG
2666	0.57547	1.2	FEMALE	38.9	140	30		100	88	9	No Distress	2	Normal	2	Normal	2	Normal	2	38.4 to 40.3 degree	1	0	0	38+1	0	0	0	2		0	4	0	0	0	0	No	No	No			3	13.34	6.14	12	384	4.9	0	0	0	NEG
2667	0.424287	2.4	MALE	38.7	160	36	104/54	98	88	9	No Distress	2	Normal	2	Normal	2	Normal	2	38.4 to 40.3 degree	1	0	0		0	0	0	0		0	2	0	0	0	0	No	No	No			3	20.46	7.37	8.6	367	15.6	0	0	0	NEG
2668	0.504701	1.2	MALE	38.3	160	44	82/46	100	88	10	No Distress	2	Normal	2	Normal	2	Normal	2	36.3 to 38.3 degree	2	0	0	38+4	0	0	0	1	1	0	4	0	0	0	0	No	Yes	No	I/V 0.45% NaCl / 5% GLUCOSE (R) ; I/V 0.9% SODIUM CHLORIDE ;		3	7.62	2.67	13.5	267	1.2	1	6	17	NEG
2670	0.908332	1.2	MALE	38	157	45	89/36	97	88	10	No Distress	2	Normal	2	Normal	2	Normal	2	36.3 to 38.3 degree	2	0	0	37+4	0	0	0	1	1	0	1	0	0	0	0	No	No	No			3	16.32	5.71	11	584	14.4	37	0	2	NEG
2672	0.367186	2.4	MALE	37.8	125	45	103/77	97	88	10	No Distress	2	Normal	2	Normal	2	Normal	2	36.3 to 38.3 degree	2	0	0		0	0	0	0		0	3	0	0	0	0	No	No	No			3	6.86	1.72	13.3	319	4.6	0	0	0	NEG
2674	0.296691	0	FEMALE	38.3	163	40		98	88	9	No Distress	2	Normal	2	Normal	2	Decreased	1	36.3 to 38.3 degree	2	0	0	37	0	0	0	2		0	1	0	0	0	0	No	No	No	IV KCL 7.45% ; IV NACL 20% ; IV DEXTROSE 10% ;		3	15.44	12.66	15.1	532	83.3	0	15	80	NEG
2677	0.40978	2.4	MALE	39.6	196	36		97	88	8	No Distress	2	Normal	2	Pale,Flushed,Mottled	1	Normal	2	38.4 to 40.3 degree	1	0	0	40	0	0	0	0		0	1	0	0	0	0	Yes	Yes	No	Paracetamol syrup(10mg/kg) ; I/V 0.45% NaCl / 5% GLUCOSE (R) ; I/V 0.9% SODIUM CHLORIDE ;		3	7.52	3.08	10.5	443	12.7	0	8	156	NEG
2680	0.54216	1.2	FEMALE	38.8	158	40	93/40	96	88	8	No Distress	2	Normal	2	Normal	2	Decreased	1	38.4 to 40.3 degree	1	0	1	33+3	1	2	2	2		1	2	0	0	0	1	No	No	No			3	13.91	2.64	10.4	437	<0.2	0	0	0	NEG
2682	0.555791	1.2	MALE	38	182	40	84/42	98	88	9	No Distress	2	Normal	2	Normal	2	Decreased	1	36.3 to 38.3 degree	2	0	0		0	0	0	2		0	4	0	0	0	1	No	Yes	No	I/V 0.9% SODIUM CHLORIDE ;		3	11.08	3.32	10.8	548	<0.2	0	0	0	NEG
2683	0.511798	2.4	MALE	38.5	170	32	83/65	100	1	5	No Distress	2	Delirium/Stupor/Coma	0	Pale,Flushed,Mottled	1	Decreased	1	38.4 to 40.3 degree	1	0	0	36	0	0	0	1	1	0	7	0	0	0	0	No	Yes	No	I/V 0.9% SODIUM CHLORIDE ;		3	5.04	2.52	10.2	340	4.7	0	0	0	NEG
2684	0.602307	2.4	FEMALE	38.6	168	40		98	88	9	No Distress	2	Normal	2	Normal	2	Normal	2	38.4 to 40.3 degree	1	0	0		0	0	0	0		0	1	0	0	0	0	No	No	No			3	6.79	2.51	11.1	498	4.5	0	1	0	NEG
2685	0.739108	2.4	FEMALE	37.6	177	30	80/54	100	88	9	No Distress	2	Normal	2	Normal	2	Decreased	1	36.3 to 38.3 degree	2	0	0	38+2	0	0	0	0		0	2	0	0	0	0	No	No	No	I/V 0.45% NaCl / 5% GLUCOSE (R) ;		3	8.31	6.07	10	380	2.5	13	2	8	NEG
2687	0.425835	0	MALE	38.7	150	44		97	88	9	No Distress	2	Normal	2	Normal	2	Normal	2	38.4 to 40.3 degree	1	0	0	37	0	0	0	0		0	1	0	0	0	0	No	No	No			3	11.65	5.36	19.5	387	0.9	23	72	200	NEG
2688	0.788486	1.2	FEMALE	38.6	190	44		100	88	9	No Distress	2	Normal	2	Normal	2	Normal	2	38.4 to 40.3 degree	1	0	0	36+6	0	0	0	1	1	0	1	0	0	0	0	No	No	No			3	18.08	11.93	11.2	826	38.5	0	0	0	NEG
2689	0.078313	2.4	MALE	38.3	158	40	No BP taken in CE for re-attendance; ward BP on clerking 98/60	97	88	9	No Distress	2	Normal	2	Normal	2	Decreased	1	36.3 to 38.3 degree	2	24hrs	0	38	1	8	2	2		0	1	0	0	0	0	No	No	No			3
2691	0.338119	2.4	FEMALE	39.1	189	40	95/71	100	88	8	No Distress	2	Normal	2	Normal	2	Decreased	1	38.4 to 40.3 degree	1	0	0	39+5	0	0	0	0		0	1	0	0	0	0	No	No	No			3	11.16	5.36	10.8	335	13.4	0	3	0	NEG
2692	0.290729	1.2	MALE	38.8	164	40	110/62	98	88	8	No Distress	2	Normal	2	Normal	2	Decreased	1	38.4 to 40.3 degree	1	0	0	38	0	0	0	2		0	4	0	0	0	0	No	No	No			3	13.56	5.83	13.5	572	14.5	0	0	0	NEG
2701	0.271823	2.4	MALE	38.7	167	40		97	88	8	No Distress	2	Normal	2	Normal	2	Decreased	1	38.4 to 40.3 degree	1	0	0		0	0	0	1	1	1	1	0	0	0	0	Yes	No	No	Paracetamol syrup(10mg/kg) ;		3	6.62	3.57	10.2	337	16.2	0	2	0	NEG
2706	0.699741	1.2	MALE	38	153	40		98	88	9	No Distress	2	Normal	2	Normal	2	Decreased	1	36.3 to 38.3 degree	2	0	0	38	0	0	0	2		0	2	0	0	0	0	No	No	No			3						0	0	0	NEG
2708	0.286118	1.2	FEMALE	39.1	188	40		99	88	8	No Distress	2	Normal	2	Normal	2	Decreased	1	38.4 to 40.3 degree	1	0	0	37+3	0	0	0	2		0	1	0	0	0	0	No	No	No			3	4.78	2.82	9	568	7.7	0	0	0	NEG
2709	0.420447	1.2	FEMALE	39.3	190	40		100	88	8	No Distress	2	Normal	2	Normal	2	Decreased	1	38.4 to 40.3 degree	1	0	0	37+3	0	0	0	0		0	1	0	0	0	0	No	No	No			3	6.1	3.29	10	653	7.5	0	5	0	NEG
2710	0.177287	0	MALE	37.7	175	48	77/44	95	1	6	Some Distress	1	Lethargy	1	Pale,Flushed,Mottled	1	Decreased	1	36.3 to 38.3 degree	2	0	0	39+0	0	0	0	0		0	1	0	0	0	0	No	No	No			3	16.32	8	17.9	469	2	1	4	0	NEG
2711	0.29775	2.4	MALE	39.7	181	50	89/48	100	88	8	No Distress	2	Normal	2	Normal	2	Decreased	1	38.4 to 40.3 degree	1	0	0	39	0	0	0	0		0	1	0	0	0	0	Yes	Yes	No	Paracetamol syrup(10mg/kg) ; I/V 0.9% SODIUM CHLORIDE ;		3	48.09	21.64	10.8	486	28.5	115	15	15	NEG
2713	0.393578	2.4	MALE	38.7	178	42	110/56	100	88	8	No Distress	2	Normal	2	Normal	2	Decreased	1	38.4 to 40.3 degree	1	0	0	38+4	0	0	0	0		0	4	0	0	0	0	No	No	No			3	34.62	8.12	11.3	645	47	>2000	115	6	POS
2714	0.912846	2.4	MALE	38	181	40		97	88	10	No Distress	2	Normal	2	Normal	2	Normal	2	36.3 to 38.3 degree	2	0	0	39+2	0	0	0	0		0	3	0	0	0	0	No	No	No			3	13.82	3.59	9	732	4.6	0	0	0	NEG
2717	0.4921	1.2	FEMALE	38.4	150	50	82/39	100	88	9	No Distress	2	Normal	2	Normal	2	Normal	2	38.4 to 40.3 degree	1	0	0		0	0	0	0		0	1	0	0	0	0	No	No	No			3	7.35	4.19	12	374	4	0	0	0	NEG
2721	0.840786	1.2	FEMALE	38.9	156	45	80/34	99	88	8	No Distress	2	Normal	2	Normal	2	Decreased	1	38.4 to 40.3 degree	1	24hrs	1	34+6	0	0	0	0		0	2	0	0	0	0	No	No	No			3	10.62	3.93	9.2	337	2.4	0	15	5	NEG
2722	0.566474	1.2	FEMALE	38	162	46		98	88	9	No Distress	2	Normal	2	Normal	2	Decreased	1	36.3 to 38.3 degree	2	0	0		0	0	0	0		0	2	0	0	0	0	No	No	No			3	14.74	3.98	16	431	21.6	0	11	32	NEG
2724	0.888232	0	FEMALE	38	149	38		96	88	9	No Distress	2	Normal	2	Normal	2	Decreased	1	36.3 to 38.3 degree	2	0	0	40	0	0	0	0		0	0	0	0	0	0	No	No	No			3	13.16	7.24	18.6	299	4.2
2726	0.632973	1.2	MALE	38.2	147	44		98	88	9	No Distress	2	Normal	2	Normal	2	Decreased	1	36.3 to 38.3 degree	2	0	1	35+2	0	0	0	0		0	1	0	0	0	0	No	No	No			3	6.59	2.37	10.5	547	4.3	0	0	0	NEG
2727	0.177486	2.4	FEMALE	38.9	173	38		100	88	8	No Distress	2	Normal	2	Normal	2	Decreased	1	38.4 to 40.3 degree	1	0	0	39+5	0	0	0	0		0	7	0	0	0	0	No	No	No			3	20.95	7.54	12	540	50.2	110	15	15	NEG
2728	0.669033	2.4	MALE	38.8	190	44	78/49	100	88	9	No Distress	2	Normal	2	Normal	2	Normal	2	38.4 to 40.3 degree	1	0	0	37+1	0	0	0	2		0	2	0	0	0	0	No	No	No			3	6.98	3.7	9.9	480	1.6	5	20	10	NEG
2730	0.274464	2.4	FEMALE	38.6	189	36		100	88	9	No Distress	2	Normal	2	Normal	2	Normal	2	38.4 to 40.3 degree	1	0	0	38	0	0	2	2		0	1	0	0	0	0	No	No	No			3	7.25	3.55	10.2	451	7	0	0	0	NEG
2731	0.115846	1.2	MALE	37.5	152	40		100	88	8	Some Distress	1	Normal	2	Normal	2	Decreased	1	36.3 to 38.3 degree	2	0	0	37+3	0	0	0	0		0	7	0	0	0	0	No	No	No			3
2736	0.723535	1.2	MALE	39	186	40	90/47	98	88	8	No Distress	2	Normal	2	Pale,Flushed,Mottled	1	Normal	2	38.4 to 40.3 degree	1	0	0		0	0	0	2		0	2	0	0	0	0	No	No	No			3	5.32	3.09	13.3	308	2.1	0	0	0	NEG
2740	0.390571	0	MALE	37.7	135	40		98	2	9	No Distress	2	Normal	2	Normal	2	Decreased	1	36.3 to 38.3 degree	2	0	0	37+6	0	0	1	0		0	3	1	0	0	0	No	No	No			3	14.58	8.6	16.9	361	1.5
2741	0.510437	2.4	MALE	38.1	174	30		100	88	9	No Distress	2	Normal	2	Pale,Flushed,Mottled	1	Normal	2	36.3 to 38.3 degree	2	0	0	40	0	0	0	1	1	1	1	0	0	0	0	No	No	No			3						0	0	0	NEG
2742	0.776215	2.4	MALE	37.5	154	40	80/55	99	2	9	No Distress	2	Normal	2	Normal	2	Decreased	1	36.3 to 38.3 degree	2	0	0		0	0	0	1	1	0	3	0	0	0	0	No	No	No			3
2743	0.988145	1.2	FEMALE	38.2	196	42		98	88	10	No Distress	2	Normal	2	Normal	2	Normal	2	36.3 to 38.3 degree	2	0	0	39+2	0	0	0	0		0	2	0	0	0	0	No	No	No			3						0	0	0	NEG
2745	0.529968	1.2	FEMALE	37.5	182	50	101/59	100	88	9	No Distress	2	Normal	2	Pale,Flushed,Mottled	1	Normal	2	36.3 to 38.3 degree	2	0	0	38	0	0	0	1	1	0	7	0	0	0	0	No	No	No			3
2747	0.604479	1.2	FEMALE	38.4	157	40		100	88	9	No Distress	2	Normal	2	Normal	2	Normal	2	38.4 to 40.3 degree	1	0	0	37	1	4	2	2		0	1	0	0	0	0	No	No	No			3	11.73	3.52	10.2	495	0.3	0	6	1	NEG
2748	0.0979748	0	FEMALE	37.5	143	36		99	88	9	No Distress	2	Normal	2	Normal	2	Decreased	1	36.3 to 38.3 degree	2	0	0	37	0	0	0	0		0	2	0	0	0	0	No	No	No			3						40	0	3	NEG
2749	0.176206	2.4	MALE	38.3	155	47	80/55	97	88	10	No Distress	2	Normal	2	Normal	2	Normal	2	36.3 to 38.3 degree	2	0	0	37	0	0	2	2		0	3	0	0	0	0	No	No	No			3	11.47	5.51	11.6	385	17.7
2750	0.180958	1.2	MALE	38	140	30	80/77	99	88	9	No Distress	2	Normal	2	Normal	2	Decreased	1	36.3 to 38.3 degree	2	0	0	39+2	0	0	0	2		0	2	0	0	0	0	No	No	No			3	11.18	2.24	12.1	472	<0.2	1	3	2	NEG
2751	0.807601	2.4	MALE	38.6	180	40	89/54	97	88	9	No Distress	2	Normal	2	Normal	2	Normal	2	38.4 to 40.3 degree	1	0	0	36	0	0	0	1	1	0	1	0	0	0	1	No	Yes	No	I/V 0.45% NaCl / 5% GLUCOSE (R) ; I/V 0.9% SODIUM CHLORIDE ;		3	5.79	4.28	11.4	262	3.9	0	0	0	NEG
2753	0.97459	1.2	MALE	38.5	171	44	84/42	100	88	8	No Distress	2	Normal	2	Normal	2	Decreased	1	38.4 to 40.3 degree	1	0	0	40+4	0	0	0	2		0	7	0	0	0	0	No	No	No			3	25.76	12.36	12.3	534	58.7	130	108	0	NEG
2754	0.21285	0	MALE	38.2	193	40		98	88	9	No Distress	2	Normal	2	Normal	2	Decreased	1	36.3 to 38.3 degree	2	0	0	37+	0	0	0	2		0	2	0	0	0	0	No	No	No			3	21.43	12.86	17.6	331	62.1	785	55	2	NEG
2758	0.438345	1.2	FEMALE	38.4	175	40		100	88	9	No Distress	2	Normal	2	Normal	2	Normal	2	38.4 to 40.3 degree	1	0	0		0	0	0	2		0	2	0	0	0	0	No	No	No			3	8.73	1.05	11	360	0.5	0	0	0	NEG
2762	0.324476	1.2	MALE	37.9	148	32	86/61	99	2	10	No Distress	2	Normal	2	Normal	2	Normal	2	36.3 to 38.3 degree	2	0	0	39	0	0	0	0		0	1	0	0	0	0	No	No	No			3	14.13	7.35	12	483	5.3	670	20	3	NEG
2763	0.977766	1.2	MALE	37.5	154	60		100	2	9	No Distress	2	Normal	2	Normal	2	Decreased	1	36.3 to 38.3 degree	2	0	0	39	0	0	0	2		0	5	0	0	0	0	No	No	No			3						0	0	0	NEG
2764	0.863997	1.2	MALE	38.8	188	44	86/59	98	88	9	No Distress	2	Normal	2	Normal	2	Normal	2	38.4 to 40.3 degree	1	0	0	37+6	0	0	0	0		0	1	0	0	0	0	No	No	No			3	7.76	2.79	11.8	502	1.5	0	0	0	NEG
2767	0.993804	0	FEMALE	38	161	54	67/37	100	88	10	No Distress	2	Normal	2	Normal	2	Normal	2	36.3 to 38.3 degree	2	24hrs	0	38	0	0	0	0		0	2	0	0	0	0	No	No	No			3	15.06	5.57	13.8	614	<0.2	4	0	0	NEG
2768	0.448659	2.4	MALE	39.1	190	36		100	88	8	No Distress	2	Normal	2	Normal	2	Decreased	1	38.4 to 40.3 degree	1	0	1	32+4	0	0	0	0		1	3	0	0	0	0	Yes	No	No	PARACETAMOL SYRUP(10MG/KG) ;		3	10.48	6.29	8.5	322	144.6	328	32	2	NEG
2769	0.783678	0	FEMALE	39.6	200	40	65/45	no SPO2 recorded	1	7	No Distress	2	Lethargy	1	Normal	2	Decreased	1	38.4 to 40.3 degree	1	0	0	39	0	0	0	0		0	1	0	0	1	0	No	Yes	No	I/V 0.9% SODIUM CHLORIDE ;		3	26.32	18.42	12.8	676	18.4	0	0	0	NEG
2771	0.854386	2.4	MALE	38	143	40		100	88	10	No Distress	2	Normal	2	Normal	2	Normal	2	36.3 to 38.3 degree	2	0	1	34+4	0	0	0	0		0	2	0	0	0	0	No	No	No			3
2772	0.012751	0	FEMALE	38	122	40	Trace notes	99	88	10	No Distress	2	Normal	2	Normal	2	Normal	2	36.3 to 38.3 degree	2	0	0	39	0	0	1	0		0	1	0	0	0	0	No	No	No			3
2776	0.259972	1.2	MALE	37.5	142	44		98	2	9	No Distress	2	Normal	2	Normal	2	Decreased	1	36.3 to 38.3 degree	2	0	0	39+3	0	0	0	0		0	3	0	0	0	0	No	No	No			3	9.34	1.21	10	306	3.1	0	0	0	NEG
2777	0.954982	2.4	FEMALE	38.4	183	40		100	88	9	No Distress	2	Normal	2	Normal	2	Normal	2	38.4 to 40.3 degree	1	0	1	36+3	0	0	0	1	1	0	1	0	0	0	0	No	No	No			3	3.84	2.53	9.1	383	2.4	50	70	15	NEG
2778	0.0881323	2.4	MALE	38.5	156	40	No BP in CE; first ward BP 86/54	99	88	9	No Distress	2	Normal	2	Normal	2	Normal	2	38.4 to 40.3 degree	1	0	0	37	0	0	0	0		0	1	0	0	0	0	No	No	No			3	6.54	2.68	10.7	361	2.3	0	0	0	NEG
2780	0.325788	1.2	MALE	38	154	30		100	88	9	No Distress	2	Normal	2	Normal	2	Decreased	1	36.3 to 38.3 degree	2	0	0	39	0	0	0	0		0	2	0	0	0	0	No	No	No			3	13.27	4.64	10	365	59.6	>2000	16	0	NEG
2782	0.302797	2.4	MALE	37.5	191	40	84/48	100	1	9	No Distress	2	Normal	2	mottled	1	Decreased	1	36.3 to 38.3 degree	2	0	0	37+5	0	0	0	0		0	2	0	0	0	0	No	Yes	No	I/V 0.45% NaCl / 5% GLUCOSE (R) ; I/V 0.9% SODIUM CHLORIDE ;		3	16.45	8.06	9.2	354	51.5	0	15	10	NEG
2783	0.992091	0	FEMALE	38.5	147	32		97	88	8	No Distress	2	Normal	2	Normal	2	Decreased	1	38.4 to 40.3 degree	1	0	0		0	0	0	0		0	2	0	0	0	0	No	No	No			3	7.47	4.63	17.8	260	3..3	10	15	60	1
2784	0.00545433	0	FEMALE	37.9	148	40	63/40	98	2	10	No Distress	2	Normal	2	Normal	2	Normal	2	36.3 to 38.3 degree	2	0	0	38	0	0	0	2		0	1	0	0	0	0	No	No	No			3	16.74	7.03	21	271
2785	0.345103	1.2	MALE	38	169	52		98	88	9	No Distress	2	Normal	2	Normal	2	Decreased	1	36.3 to 38.3 degree	2	0	0		0	0	0	0		0	4	0	0	0	0	No	No	No			3	10.6	5.83	16	375	14.1	25	0	10	0
2786	0.469249	0	FEMALE	38	136	48		100	88	10	No Distress	2	Normal	2	Normal	2	Normal	2	36.3 to 38.3 degree	2	0	0		0	0	0	2		0	1	0	0	0	0	No	No	No			3	7.97	3.11	15.7	391	0.8	0	0	0	0
2789	0.0161023	2.4	MALE	38.9	187	45	Traceing casesheets	Trace notes	88	8	Some Distress	1	Normal	2	Normal	2	Normal	2	38.4 to 40.3 degree	1	0	0	38	0	0	0	0		0	2	0	0	0	0	No	No	No	ADRENALINE (1:1000) :SALINE NEB ;		3	13.67	8.2	9.5	540	92.8
2797	0.0529456	2.4	FEMALE	38.5	153	36	Traceing casesheets	100	88	9	No Distress	2	Normal	2	Normal	2	Normal	2	38.4 to 40.3 degree	1	0	0		0	0	0	2		0	2	0	0	0	0	No	No	No			3
2798	0.614601	0	FEMALE	38.1	163	36	76/53	99	88	10	No Distress	2	Normal	2	Normal	2	Normal	2	36.3 to 38.3 degree	2	0	0		0	0	2	2		0	1	0	0	0	0	No	No	No			3						12	2	12	0
2799	0.333963	2.4	MALE	38.7	186	42	96/58	99	88	9	No Distress	2	Normal	2	Normal	2	Normal	2	38.4 to 40.3 degree	1	0	0		0	0	0	2		0	9	0	0	0	0	No	No	No			3	5.22	1.25	8.5	382	1.4	0	0	0	0
2801	0.372367	1.2	FEMALE	38.9	150	42		99	88	9	No Distress	2	Normal	2	Normal	2	Normal	2	38.4 to 40.3 degree	1	0	0		0	0	0	2		0	2	0	0	0	0	No	No	No			3	16.36	2.78	12.5	409	3	0	0	0	0
2802	0.194086	1.2	MALE	39.5	169	46		100	88	9	No Distress	2	Normal	2	Normal	2	Normal	2	38.4 to 40.3 degree	1	0	0		0	0	0	0		0	14	1	0	0	0	No	No	No			3	28.11	17.71	11.2	416	7.5	0	0	0	0
2803	0.581101	2.4	MALE	37.8	145	40		100	2	10	No Distress	2	Normal	2	Normal	2	Normal	2	36.3 to 38.3 degree	2	0	0		0	0	2	2		0	2	0	0	0	0	No	No	No			3						1	0	0	0
2804	0.928371	0	MALE	38.1	188	50		100	88	9	No Distress	2	Normal	2	Normal	2	Decreased	1	36.3 to 38.3 degree	2	0	0		0	0	2	2		0	1	0	0	0	0	No	No	No			3						5	3	7	0
2806	0.93283	2.4	FEMALE	38.6	188	40	84/41	98	88	8	No Distress	2	Normal	2	Normal	2	Decreased	1	38.4 to 40.3 degree	1	0	1	36	0	0	0	0		0	2	0	0	0	0	No	No	No			3	8.75	2.19	10.2	496	34	0	2	28	0
2807	0.0302986	2.4	MALE	39.9	192	44	88/48	100	88	8	No Distress	2	Normal	2	Normal	2	Decreased	1	38.4 to 40.3 degree	1	0	0	39	1	4	0	1	0	0	6	0	0	0	0	No	No	No			3	10.32	5.37	9.2	614	33.7	600	95	15	0
2810	0.21333	1.2	FEMALE	39.2	163	44	84/39	100	88	9	No Distress	2	Normal	2	Normal	2	Normal	2	38.4 to 40.3 degree	1	0	0		0	0	0	1	0	0	1	0	0	0	0	No	No	No			3	9.04	2.53	10	329	4.8	0	0	0	0
2811	0.019624	2.4	MALE	39.1	172	48	94/74	100	88	9	No Distress	2	Normal	2	Mottled (Triage put as normal but noted to be mottled on PE)	1	Normal	2	38.4 to 40.3 degree	1	0	0	38	0	0	0	0		0	3	0	0	1	1(peripheries 3s)	No	Yes	No	I/V 0.9% SODIUM CHLORIDE ;		3	6.26	2	12	356	8.4	0	0	0	0
2814	0.0150327	1.2	FEMALE	38.4	190	40	95/65	100	88	8	No Distress	2	Normal	2	Normal	2	Decreased	1	38.4 to 40.3 degree	1	0	0	40	0	0	2	0		0	7	0	0	0	0	No	No	No			3	4.99	2.59	10.3	392	3	10	8	62	0
2816	0.0300841	2.4	MALE	38.7	164	52	101/62	99	88	9	No Distress	2	Normal	2	Normal	2	Normal	2	38.4 to 40.3 degree	1	0	1	34	1	3, 8	2	2		0	2	0	0	0	0	No	No	No			3	23.58	16.03	10.7	488	24.4	0	0	0	0
2817	0.761992	1.2	MALE	39.7	216	40		100	88	8	No Distress	2	Normal	2	Normal	2	Decreased	1	38.4 to 40.3 degree	1	0	0		0	0	0	0		0	1	0	0	0	0	No	No	No			3	16.93	8.97	11.1	598	155	2000	5	25	0
2820	0.968514	1.2	FEMALE	38.1	170	54	113/67	100	88	9	No Distress	2	Normal	2	Normal	2	Decreased	1	36.3 to 38.3 degree	2	0	0		0	0	0	1	0	0	1	0	0	0	0	No	No	No			3
2821	0.358415	0	MALE	38.4	156	45		100	88	8	No Distress	2	Normal	2	Normal	2	Decreased	1	38.4 to 40.3 degree	1	0	0		1	2	0	0		0	1	0	0	0	0	No	No	No			3	13.18	11.2	13.8	255	15.2	11	0	2	0
2822	0.153648	2.4	MALE	39.1	187	34		99	88	9	No Distress	2	Normal	2	Normal	2	Normal	2	38.4 to 40.3 degree	1	0	0		0	0	0	2		0	3	0	0	0	0	No	No	No			3	27.43	13.44	12	589	66.1	532	8	0	0
2823	0.392686	0	FEMALE	38	120	34		99	88	10	No Distress	2	Normal	2	Normal	2	Normal	2	36.3 to 38.3 degree	2	0	0		0	0	0	0		1	5	0	0	0	0	No	No	No			3	25.52	13.78	15.6	616	4.7	0	5	5	0
2825	0.288588	1.2	MALE	37.6	152	40		100	2	9	No Distress	2	Normal	2	Normal	2	Decreased	1	36.3 to 38.3 degree	2	0	0		0	0	0	0		0	3	0	0	0	0	No	No	No			3						0	0	0	0
2826	0.545466	1.2	MALE	38.9	178	41		100	88	9	No Distress	2	Normal	2	Normal	2	Normal	2	38.4 to 40.3 degree	1	0	0		0	0	0	1	1	0	2	0	0	0	0	Yes	No	No	Paracetamol syrup(10mg/kg) ;		3	13.25	4.24	13.5	462	0.9	20	0	5	0
2829	0.637932	0	FEMALE	38.2	136	44		98	88	9	No Distress	2	Normal	2	Normal	2	Decreased	1	36.3 to 38.3 degree	2	0	0		0	0	0	2		0	2	0	0	0	0	No	No	No			3	16.36	4.91	14	501	1.5	0	15	5	0
2830	0.218756	2.4	FEMALE	37.7	172	40		100	2	9	No Distress	2	Normal	2	Normal	2	Decreased	1	36.3 to 38.3 degree	2	0	0		0	0	0	0		0	2	0	0	0	0	No	No	No			3	12.65	2.4	9.9	194	0.9	0	0	0	0
2831	0.172147	0	MALE	38.4	194	40		97	88	8	No Distress	2	Normal	2	Normal	2	Decreased	1	38.4 to 40.3 degree	1	0	0		0	0	0	0		0	2	0	0	0	0	No	No	No			3	13.1	8.52	19.4	194	5.7	15	20	25	1
2833	0.669088	1.2	FEMALE	38.5	212	52		100	88	8	No Distress	2	Normal	2	Normal	2	Decreased	1	38.4 to 40.3 degree	1	0	0		0	0	0	1	1	0	2	0	0	0	1	No	Yes	No	I/V 0.9% SODIUM CHLORIDE ;		3	8.73	3.49	12.2	294	78.7	550	40	30	0
2836	0.803304	2.4	MALE	38.6	154	60	78/44	99	88	8	No Distress	2	Normal	2	Normal	2	Decreased	1	38.4 to 40.3 degree	1	0	0		0	0	0	0		0	2	0	0	0	0	No	No	No			3	15.82	8.23	10.8	546	95.4	2000	10	5	1
2837	0.519711	2.4	MALE	38.9	168	60		98	88	8	No Distress	2	Normal	2	Normal	2	Decreased	1	38.4 to 40.3 degree	1	0	0		0	0	0	0		0	1	0	0	0	0	Yes	No	No	Paracetamol syrup(10mg/kg) ;		3	3.87	1.94	8.9	278	3.8	0	0	0	0
2838	0.391356	2.4	FEMALE	38.7	166	30		98	88	9	No Distress	2	Normal	2	Normal	2	Normal	2	38.4 to 40.3 degree	1	0	0		0	0	0	1	1	0	2	0	0	0	0	No	No	No			3	11.36	5	10.9	482	12.3	0	0	0	0
2839	0.575612	0	MALE	37.6	180	40	82/65	99	2	10	No Distress	2	Normal	2	Normal	2	Normal	2	36.3 to 38.3 degree	2	0	0		0	0	0	1	1	0	2	0	0	0	0	No	No	No			3	18.36	11.93	18.3	309		0	0	0	0
2840	0.872928	1.2	MALE	38.2	166	40		98	88	9	No Distress	2	Normal	2	Normal	2	Decreased	1	36.3 to 38.3 degree	2	0	0		0	0	0	0		0	1	0	0	0	0	No	No	No			3						0	0	0	0
2843	0.806999	1.2	FEMALE	38.7	157	40		98	88	8	No Distress	2	Normal	2	Pale,Flushed,Mottled	1	Normal	2	38.4 to 40.3 degree	1	0	0		0	0	0	2		0	2	0	0	0	0	No	No	No			3	14.17	3.68	13	620	1.3	0	0	0	0
2846	0.279405	2.4	MALE	38.6	177	40		98	88	9	No Distress	2	Normal	2	Normal	2	Normal	2	38.4 to 40.3 degree	1	0	0		0	0	0	2		0	1	0	0	0	0	No	No	No			3	26.9	16.14	9.9	413	6.5	280	15	15	0
2847	0.850786	2.4	FEMALE	38.4	177	40	92/69	98	88	8	No Distress	2	Normal	2	Normal	2	Decreased	1	38.4 to 40.3 degree	1	0	1	35+2	0	0	1	2		0	2	0	0	0	0	No	No	No			3	9.14	4.39	8.7	342	18.7	2	18	10	0
2848	0.128035	1.2	FEMALE	38.9	155	56		97	88	9	No Distress	2	Normal	2	Normal	2	Normal	2	38.4 to 40.3 degree	1	0	0		0	0	0	2		0	2	0	0	0	0	No	No	No			3	19.83	11.9	10.7	601	59.6	225	15	30	0
2849	0.152778	1.2	MALE	37.8	125	36		99	2	10	No Distress	2	Normal	2	Normal	2	Normal	2	36.3 to 38.3 degree	2	0	0		0	0	0	1	1	0	1	0	0	0	0	No	No	No			3	8.99	4.32	14.4	382	12.5	0	0	0	0
2850	0.960128	2.4	MALE	38.4	176	30	80/63	100	88	8	No Distress	2	Normal	2	Normal	2	Decreased	1	38.4 to 40.3 degree	1	0	0		0	0	2	2		0	2	0	0	0	0	No	No	No			3	7.18	3.73	10.7	363	0.2	0	0	0	0
2855	0.400772	1.2	MALE	39	144	40		100	88	9	No Distress	2	Normal	2	Normal	2	Normal	2	38.4 to 40.3 degree	1	0	0		0	0	0	0		0	1	0	0	0	0	No	No	No			3	16.18	7.28	10.7	522	22	1827	45	9	0
2856	0.170715	0	MALE	38.4	177	40	82/57	SP02 not recorded	1	9	No Distress	2	Normal	2	mottled (triage put as normal)	1	Normal	2	38.4 to 40.3 degree	1	0	0		0	0	0	0		0	1	0	0	0	1	No	Yes	No	I/V 0.9% SODIUM CHLORIDE ;		3	8.8	3.61	15.9	300	4.3	0	0	0	0
2857	0.718696	0	FEMALE	38	140	40		98	88	10	No Distress	2	Normal	2	Normal	2	Normal	2	36.3 to 38.3 degree	2	0	0		0	0	0	0		0	1	0	0	0	0	No	No	No			3	9.65	3.09	22.2	214	0.2	0	0	0	0
2858	0.952505	0	FEMALE	39.4	189	30	100/36	100	1	8	No Distress	2	Normal	2	Normal	2	Decreased	1	38.4 to 40.3 degree	1	0	0	39	0	0	0	0		0	2	0	0	0	0	No	No	No			3	7.7	5.08	14.3	407	7.4	12	22	2	0
2859	0.872862	1.2	FEMALE	37.7	135	48	100/58	100	2	9	No Distress	2	Normal	2	Normal	2	Decreased	1	36.3 to 38.3 degree	2	0	0		0	0	1	1	1	0	2	0	0	0	0	No	No	No			3	7.38	2.21	11.5	521	0.2	6	1	0	0
2861	0.944803	1.2	MALE	38	164	45		98	88	10	No Distress	2	Normal	2	Normal	2	Normal	2	36.3 to 38.3 degree	2	0	0		0	0	0	0		0	1	0	0	0	0	No	No	No	SIMETHICONE EMULSION ORAL DROPS 100 MG/ML ;		3						0	0	0	0
2865	0.73888	0	MALE	37.9	170	38		96	2	10	No Distress	2	Normal	2	Normal	2	Normal	2	36.3 to 38.3 degree	2	0	0		0	0	0	0		0	1	0	0	0	0	No	No	No			3	12.56	7.41	17.4	318		0	0	0	0
2866	0.988083	2.4	MALE	37.9	150	48	96/53	100	2	10	No Distress	2	Normal	2	Normal	2	Normal	2	36.3 to 38.3 degree	2	0	0		0	0	0	0		0	5	0	0	0	0	No	No	No			3
2867	0.188483	2.4	FEMALE	38.7	178	40		100	88	8	No Distress	2	Normal	2	Normal	2	Decreased	1	38.4 to 40.3 degree	1	0	0		0	0	0	0		0	1	0	0	0	0	No	No	No			3	21.36	10.25	7	991	41.2	310	200	1	1
2869	0.406556	1.2	MALE	38.3	152	40	106/71	99	88	9	No Distress	2	Normal	2	Normal	2	Decreased	1	36.3 to 38.3 degree	2	0	1	33+1	0	0	0	2	1	0	2	0	0	0	0	No	No	No			3
2870	0.677439	1.2	FEMALE	39	169	48	116/55	98	88	8	No Distress	2	Normal	2	Normal	2	Decreased	1	38.4 to 40.3 degree	1	0	0		0	0	0	0		0	7	0	0	0	0	No	No	No			3	7.99	3.76	9.8	174	9.9	0	0	0	0
2872	0.238262	0	FEMALE	38.5	152	40	87/40	100	88	9	No Distress	2	Normal	2	Normal	2	Normal	2	38.4 to 40.3 degree	1	0	0		0	0	0	0		0	1	0	0	0	0	No	No	No			3	21.42	13.07	14.4	375	0.5	2	20	35	0
2877	0.976562	2.4	MALE	38	156	32		97	88	10	No Distress	2	Normal	2	Normal	2	Normal	2	36.3 to 38.3 degree	2	0	0		0	0	0	0		0	3	0	0	0	0	No	No	No			3	16.1	6.76	11.4	483	57.4	177	33	3	0
2878	0.181126	0	MALE	37.8	142	32		100	2	10	No Distress	2	Normal	2	Normal	2	Normal	2	36.3 to 38.3 degree	2	72hrs	0		0	0	0	0		0	2	0	0	0	0	No	No	No			3
2894	0.670386	2.4	MALE	38.2	135	40	102/51	100	88	9	No Distress	2	Normal	2	Normal	2	Decreased	1	36.3 to 38.3 degree	2	0	0		0	0	0	1	1	0	3	0	0	0	0	No	No	No			3	14.05	5.62	9.2	459	1.7	0	0	0	0
2895	0.0225752	2.4	FEMALE	39.5	180	40	No BP taken in CE, first ward BP 89/50	97	88	8	No Distress	2	Normal	2	Normal	2	Decreased	1	38.4 to 40.3 degree	1	0	0	40	0	0	0	0		0	1	0	0	0	0	No	No	No			3	5.84	1.17	11.2	416	0.4	0	0	0	0
2899	0.835188	2.4	FEMALE	39.2	212	44	120/65	98	1	7	No Distress	2	Normal	2	Pale,Flushed,Mottled	1	Decreased	1	38.4 to 40.3 degree	1	0	0	37	0	0	0	0		0	3	0	0	0	0	Yes	Yes	No	I/V 0.9% SODIUM CHLORIDE ; Paracetamol syrup(10mg/kg) ;		3	7.56	4.46	9.4	491	1.2	0	0	0	0
2903	0.350102	1.2	FEMALE	38.4	166	40		99	88	9	No Distress	2	Normal	2	Normal	2	Normal	2	38.4 to 40.3 degree	1	0	0		0	0	0	0		0	2	0	0	0	0	No	No	No			3	4.78	1.82	10.7	388	0.5	0	0	0	0
2913	0.836242	0	MALE	38.4	136	42		98	88	9	No Distress	2	Normal	2	Normal	2	Normal	2	38.4 to 40.3 degree	1	72hrs	0		0	0	0	1	0	0	1	0	0	0	0	No	No	No			3	12.47	4.86	15.2	521	0.3	0	0	0	0
2915	0.407161	1.2	MALE	38.2	120	40		98	88	10	No Distress	2	Normal	2	Normal	2	Normal	2	36.3 to 38.3 degree	2	0	0		0	0	0	0		0	1	0	0	0	0	No	No	No			3	12.73	2.8	12	568		0	0	0	0
2917	0.1174	1.2	MALE	38	138	30		100	88	10	No Distress	2	Normal	2	Normal	2	Normal	2	36.3 to 38.3 degree	2	0	0		0	0	0	0		0	1	0	0	0	0	No	No	No			3						0	0	0	0
2918	0.7999	1.2	MALE	38.3	163	40	95/46	98	88	9	No Distress	2	Normal	2	Normal	2	Decreased	1	36.3 to 38.3 degree	2	0	0		0	0	0	0		0	1	0	0	0	0	No	No	No			3						0	0	0	0
2919	0.755769	2.4	FEMALE	38.8	170	34	103/66	97	88	8	No Distress	2	Normal	2	Normal	2	Decreased	1	38.4 to 40.3 degree	1	0	0		0	0	0	2		0	1	0	0	0	0	Yes	No	No	Paracetamol syrup(10mg/kg) ;		3	11.51	5.87	11	518	1.2	0	45	5	0
2921	0.339729	1.2	MALE	39.2	144	40		100	88	9	No Distress	2	Normal	2	Normal	2	Normal	2	38.4 to 40.3 degree	1	48hrs	0		0	0	0	0		0	2	0	0	0	0	No	No	No			3	17.09	6.49	12.8	347	152.3	2000	10	25	0
2923	0.835433	1.2	MALE	38.8	180	54	87/35	100	88	8	No Distress	2	Normal	2	Normal	2	Decreased	1	38.4 to 40.3 degree	1	0	0		0	0	0	0		0	1	0	0	0	0	No	No	No			3	3.93	2.36	11.9	305	6.9	0	0	0	0
2924	0.289179	2.4	MALE	38.2	149	40	95/62	100	88	10	No Distress	2	Normal	2	Normal	2	Normal	2	36.3 to 38.3 degree	2	0	0		1	4	2	2		0	2	0	0	0	0	No	No	No			3	7.68	2.76	11.7	476	4.1	0	0	0	0
2930	0.38013	0	MALE	38.5	171	40		98	88	9	No Distress	2	Normal	2	Normal	2	Normal	2	38.4 to 40.3 degree	1	0	0		0	0	0	0		0	1	0	0	0	0	No	No	No			3	10.68	4.17	17.1	248	4.2	0	0	0	0
2931	0.560636	2.4	MALE	38	170	40	102/62	100	88	10	No Distress	2	Normal	2	Normal	2	Normal	2	36.3 to 38.3 degree	2	0	0		0	0	0	2		0	14	0	0	1	0	No	No	No			3	9.99	3.7	11.3	332	19	0	3	0	0
2941	0.571755	2.4	FEMALE	38.2	148	30	84/48	100	88	10	No Distress	2	Normal	2	Normal	2	Normal	2	36.3 to 38.3 degree	2	0	0		1	7	2	1	0	0	2	0	0	0	0	No	No	No	hydrocortisone PO top up ;		3	15.28	7.64	15.5	472	15.4
2942	0.406148	2.4	MALE	38.5	139	30		98	88	8	No Distress	2	Normal	2	Normal	2	Decreased	1	38.4 to 40.3 degree	1	0	0		0	0	2	2		0	1	0	0	0	0	No	No	No			3	5.51	2.81	11.7	459	0.4	0	0	0	0
2944	0.458603	0	MALE	38.5	155	30		100	88	9	No Distress	2	Normal	2	Normal	2	Normal	2	38.4 to 40.3 degree	1	0	0		0	0	2	1	1	0	2	0	0	0	0	No	No	No			3	12.82	3.85	11.7	479	0.2	0	0	0	0
2946	0.296374	0	FEMALE	38	157	54	67/35	100	88	10	No Distress	2	Normal	2	Normal	2	Normal	2	36.3 to 38.3 degree	2	0	0		0	0	0	0		0	1	0	0	0	0	No	No	No			3	12.96	4.41	16.4	520		0	0	0	0
2947	0.714708	2.4	MALE	38	173	30		100	88	10	No Distress	2	Normal	2	Normal	2	Normal	2	36.3 to 38.3 degree	2	0	0		0	0	0	0		0	2	0	0	0	0	No	No	No			3	10.61	3.4	11.3	346	7	375	10	15	1
2948	0.584759	2.4	MALE	37.5	154	40	88/66	97	2	9	No Distress	2	Normal	2	Normal	2	Decreased	1	36.3 to 38.3 degree	2	0	0		0	0	0	1	1	0	1	0	0	0	0	No	No	No			3						288	16	0	0
2950	0.445537	1.2	FEMALE	38.3	157	45		98	88	10	No Distress	2	Normal	2	Normal	2	Normal	2	36.3 to 38.3 degree	2	0	1	35	0	0	2	2		0	1	0	0	0	0	No	No	No			3	8.17	3.68	9.9	415	2.4	0	3	1	0
2953	0.558072	1.2	FEMALE	38.3	184	34	88/56	98	88	10	No Distress	2	Normal	2	Normal	2	Normal	2	36.3 to 38.3 degree	2	0	1	36	0	0	0	0		0	1	0	0	0	0	No	No	No			3						0	0	0	0
2956	0.263253	0	MALE	37.6	149	34	66/33	97	2	10	No Distress	2	Normal	2	Normal	2	Normal	2	36.3 to 38.3 degree	2	0	0		0	0	0	1	0	0	1	0	0	0	0	No	No	No			3	12.73	6.36	22.2	268		17	3	7	0
2958	0.447357	2.4	MALE	37.7	160	44	91/50	100	2	10	No Distress	2	Normal	2	Normal	2	Normal	2	36.3 to 38.3 degree	2	0	0		0	0	0	0		0	3	0	0	0	0	No	No	No			3
2959	0.634153	2.4	MALE	38.6	188	34	79/65	99	88	8	No Distress	2	Normal	2	Normal	2	Decreased	1	38.4 to 40.3 degree	1	0	0		0	0	0	2		0	1	0	0	0	0	No	No	No			3	8.95	2.77	12.4	405	10.7	0	0	0	0
2960	0.418324	2.4	MALE	38	193	52	82/47	99	1	9	Some Distress	1	Normal	2	Normal	2	Normal	2	36.3 to 38.3 degree	2	48hrs	0	39+1	0	0	2	2		0	2	0	0	0	1	Yes	Yes	No	I/V 0.9% SODIUM CHLORIDE ; Paracetamol syrup(10mg/kg) ;		3	14.69	4.11	8.8	432	56	0	0	0	0
2965	0.876895	0	MALE	37.6	121	42		98	2	10	No Distress	2	Normal	2	Normal	2	Normal	2	36.3 to 38.3 degree	2	0	0		0	0	0	0		0	1	0	0	0	0	No	No	No			3	11.95	6.33	19.1	310	11.1	47	27	0	0
2968	0.584595	2.4	MALE	38.8	160	40		100	88	9	No Distress	2	Normal	2	Normal	2	Normal	2	38.4 to 40.3 degree	1	0	0		0	0	0	2		0	1	0	0	0	0	No	No	No			3	6.2	3.29	10.5	435	11.7	0	0	0	0
2969	0.863477	2.4	FEMALE	39.4	181	48		97	88	9	No Distress	2	Normal	2	Normal	2	Normal	2	38.4 to 40.3 degree	1	0	0		0	0	0	0		0	1	0	0	0	0	No	No	No			3	24.47	10.03	10.3	354	60.6	2	0	0	0
2970	0.21773	2.4	MALE	38.5	185	44		100	88	9	No Distress	2	Normal	2	Normal	2	Normal	2	38.4 to 40.3 degree	1	0	0		0	0	1	1	0	0	1	0	0	0	0	Yes	No	No	PARACETAMOL SYRUP(10MG/KG) ;		3						0	0	0	0
2972	0.587816	1.2	FEMALE	38.5	180	40		97	88	8	No Distress	2	Normal	2	Normal	2	Decreased	1	38.4 to 40.3 degree	1	0	0		0	0	0	0		0	1	0	0	0	0	No	No	No			3	13.4	4.42	11.3	398	5.2	0	0	0	0
2975	0.379535	1.2	FEMALE	38.3	167	40	77/32	98	88	10	No Distress	2	Normal	2	Normal	2	Normal	2	36.3 to 38.3 degree	2	0	0		0	0	0	2		0	1	0	0	0	0	No	No	No			3	21.38	10.9	12.7	375	34.3	0	0	0	0
2976	0.0703568	2.4	MALE	37.7	164	40	88/64	99	2	10	No Distress	2	Normal	2	Normal	2	Normal	2	36.3 to 38.3 degree	2	0	0	37	0	0	0	0		0	7	0	0	0	0	No	No	No			3	11.68	6.31	9.4	442	65.2	0	3	0	0
2978	0.947823	2.4	MALE	38.8	140	48	91/48	100	88	8	No Distress	2	Normal	2	Normal	2	Decreased	1	38.4 to 40.3 degree	1	0	0		0	0	0	0		0	1	0	0	0	0	No	No	No			3	12.38	3.71	10.5	239	1.6	0	0	0	0
2980	0.178192	1.2	MALE	38.1	283	54	93/54	100	1	9	No Distress	2	Normal	2	Normal	2	Decreased	1	36.3 to 38.3 degree	2	0	1	37	0	0	0	1	1	0	1	0	0	0	0	Yes	No	No	Paracetamol syrup(10mg/kg) ;		2	15.29	7.03	9.6	411	14	0	0	0	0
2981	0.163676	1.2	MALE	38.6	154	40	102/52	100	88	8	No Distress	2	Normal	2	Normal	2	Decreased	1	38.4 to 40.3 degree	1	0	0		0	0	0	0		0	2	0	0	0	0	No	No	No			3	17.75	7.46	11.4	142	73.3	350	50	0	0
2982	0.328548	1.2	FEMALE	38.5	145	45		97	88	8	No Distress	2	Normal	2	Normal	2	Decreased	1	38.4 to 40.3 degree	1	0	1	35	0	0	2	2		0	2	0	0	0	0	No	No	No			3	16.08	5.31	9	787	1	25	15	5	0
2984	0.766982	1.2	FEMALE	37.6	169	45		97	88	9	Some Distress	1	Normal	2	Normal	2	Normal	2	36.3 to 38.3 degree	2	0	0		0	0	0	1	1	0	3	0	1	0	0	No	No	No	ADRENALINE (1:1000) :SALINE NEB ;		3	6.25	3.39	121.1	433	4.3
2985	0.557562	1.2	FEMALE	38	174	40		98	88	9	No Distress	2	Normal	2	Normal	2	Decreased	1	36.3 to 38.3 degree	2	0	0		0	0	0	0		0	8	0	0	0	0	No	No	No			3	9.02	3.79	11.7	520	9.7	0	0	0	0
2987	0.278583	1.2	MALE	38.4	156	40		100	88	9	No Distress	2	Normal	2	Normal	2	Normal	2	38.4 to 40.3 degree	1	0	0		0	0	0	1	1	0	1	0	0	0	0	No	No	No			3	4.81	1.44	11.4	551	0.9	0	0	0	0
2988	0.39358	2.4	FEMALE	38.5	180	50	95/52	SP02 not recorded	1	7	No Distress	2	Normal	2	Pale,Flushed,Mottled	1	Decreased	1	38.4 to 40.3 degree	1	0	0	38	0	0	0	0		0	2	0	0	1	1	Yes	Yes	No	I/V 0.45% NaCl / 5% GLUCOSE (R) ; Paracetamol syrup(10mg/kg) ; I/V 0.9% SODIUM CHLORIDE ;		3	7.6	5.24	10.2	301	24.2	1	7	18	0
2993	0.308422	0	FEMALE	38	147	40	77/44	98	88	9	No Distress	2	Normal	2	Normal	2	Decreased	1	36.3 to 38.3 degree	2	0	1	36+4	0	0	0	2		0	2	0	0	0	0	No	No	No			3
2994	0.441568	2.4	MALE	38.4	128	44	104/61	97	88	9	No Distress	2	Normal	2	Normal	2	Normal	2	38.4 to 40.3 degree	1	0	1	36	0	0	0	1	1	0	4	0	0	0	0	No	No	No			3						0	0	0	0
2995	0.495151	1.2	MALE	38.1	157	42	74/34	98	88	9	No Distress	2	Normal	2	Normal	2	Decreased	1	36.3 to 38.3 degree	2	0	0		0	0	0	1	0	0	2	0	0	0	0	No	No	No			3	7.81	2.81	13.9	321		0	0	0	0
2997	0.503239	1.2	MALE	38	198	50		100	88	9	No Distress	2	Normal	2	Normal	2	Decreased	1	36.3 to 38.3 degree	2	0	0		0	0	0	2	1	0	2	0	0	1	0	No	No	No			3	5.17	2.38	11.4	278	2.3	0	0	0	0
2999	0.715971	0	FEMALE	38.3	156	45		98	88	10	No Distress	2	Normal	2	Normal	2	Normal	2	36.3 to 38.3 degree	2	0	0		0	0	0	0		0	1	0	0	0	0	No	No	No			3	13.08	3.92	18.9	294
3001	0.10139	1.2	MALE	37.5	180	44	90/49	100	2	9	Some Distress	1	Normal	2	Normal	2	Normal	2	36.3 to 38.3 degree	2	0	0		0	0	0	1	1	0	2	0	0	0	0	No	No	No			3
3002	0.297493	2.4	MALE	38.8	178	48	111/81	100	88	9	No Distress	2	Normal	2	Normal	2	Normal	2	38.4 to 40.3 degree	1	0	0		0	0	0	1	1	0	2	0	0	0	0	No	No	No			3	7.13	2	11.8	315	4.2	0	0	0	0
3004	0.118263	2.4	MALE	38.9	166	30	86/59	99	88	8	No Distress	2	Normal	2	Normal	2	Decreased	1	38.4 to 40.3 degree	1	0	0		0	0	0	0		0	1	0	0	0	0	No	No	No			3	10.53	5.37	10.4	314	22.9	0	0	0	0
3005	0.780351	0	MALE	38.2	178	36	80/51	99	88	9	No Distress	2	Normal	2	Normal	2	Decreased	1	36.3 to 38.3 degree	2	0	0		0	0	0	2		0	2	0	0	0	0	No	No	No			3	11.98	4.79	15.4	335	1	0	0	0	0
3006	0.374249	2.4	MALE	38.6	150	40	99/49	100	88	9	No Distress	2	Normal	2	Normal	2	Normal	2	38.4 to 40.3 degree	1	0	0		0	0	0	2		0	1	1	0	0	0	No	No	No			3	18.2	6.92	9.9	719	27.8	0	0	0	0
3007	0.194395	0	MALE	37.7	140	36		100	2	10	No Distress	2	Normal	2	Normal	2	Normal	2	36.3 to 38.3 degree	2	0	0		0	0	0	1	1	0	2	0	0	0	0	No	No	No			3	14.18	7.66	15.8	366	2.3	0	7	10	0
3008	0.45876	2.4	MALE	38	129	30	101/49	98	88	9	No Distress	2	Normal	2	Normal	2	Decreased	1	36.3 to 38.3 degree	2	0	1	35	0	0	2	2		0	4	0	0	0	0	No	No	No	ADRENALINE (1:1000) :SALINE NEB ;		3
3010	0.719538	0	MALE	38.1	151	40		98	88	10	No Distress	2	Normal	2	Normal	2	Normal	2	36.3 to 38.3 degree	2	0	0		0	0	0	0		0	1	0	0	0	0	No	No	No			3
3013	0.118487	2.4	FEMALE	37.6	145	40		100	88	9	Some Distress	1	Normal	2	Normal	2	Normal	2	36.3 to 38.3 degree	2	0	1	34	0	0	0	2		0	6	0	0	0	0	No	No	No	ADRENALINE (1:1000) :SALINE NEB ;		3
3014	0.874361	2.4	MALE	37.7	171	40		100	2	10	No Distress	2	Normal	2	Normal	2	Normal	2	36.3 to 38.3 degree	2	0	0		0	0	0	0		0	2	0	0	0	0	No	No	No			3
3015	0.694131	1.2	MALE	38.2	173	40		100	88	10	No Distress	2	Normal	2	Normal	2	Normal	2	36.3 to 38.3 degree	2	0	1	36+5	0	0	0	2		0	2	0	0	0	0	No	No	No			3	15.69	5.49	9.8	428	61.6	148	8	5	0
3016	0.366049	0	FEMALE	38.4	150	40		100	88	9	No Distress	2	Normal	2	Normal	2	Normal	2	38.4 to 40.3 degree	1	0	0		0	0	0	0		0	1	0	0	0	0	No	No	No			3	13.51	8.78	20	358	1	11	0	14	0
3018	0.981388	2.4	FEMALE	39.4	186	50		100	88	8	No Distress	2	Normal	2	Normal	2	Decreased	1	38.4 to 40.3 degree	1	0	0		0	0	0	0		0	1	0	0	0	0	No	No	No			3	20.63	10.32	12.9	503	11.7	1	0	0	0
3019	0.825721	0	FEMALE	38.3	151	48		97	88	10	No Distress	2	Normal	2	Normal	2	Normal	2	36.3 to 38.3 degree	2	0	0		0	0	0	0		0	1	0	0	0	0	No	No	No			3						0	0	0	0
3020	0.680024	1.2	MALE	38.2	145	35		100	88	9	No Distress	2	Normal	2	Normal	2	Decreased	1	36.3 to 38.3 degree	2	0	0		0	0	0	2		0	2	0	0	0	0	No	No	No			3						0	0	0	0
3021	0.263127	2.4	MALE	38.5	160	38		97	88	8	No Distress	2	Normal	2	Normal	2	Decreased	1	38.4 to 40.3 degree	1	0	0		0	0	0	0		0	4	0	0	0	0	No	No	No			3	13.09	8.38	11.4	255	6.6	0	0	0	0
3024	0.284174	0	MALE	38.2	184	44	63/44	100	88	10	No Distress	2	Normal	2	Normal	2	Normal	2	36.3 to 38.3 degree	2	0	0		0	0	0	1	1	0	1	0	0	0	0	No	No	No			3	11.35	4.43	19	344		0	0	0	0
3027	0.795453	2.4	MALE	38.9	159	40		97	88	8	No Distress	2	Normal	2	Normal	2	Decreased	1	38.4 to 40.3 degree	1	0	0		0	0	0	2		0	1	0	0	0	0	No	No	No			3	5.02	2.11	10.6	418	3.3	0	10	0	0
3028	0.679745	1.2	MALE	38.3	190	44		97	88	9	No Distress	2	Normal	2	Normal	2	Decreased	1	36.3 to 38.3 degree	2	0	0		0	0	0	2		0	1	0	0	0	0	No	No	No			3	6.92	1.25	10.8	395	0.3	0	0	0	0
3030	0.523795	1.2	FEMALE	38.1	168	45	84/54	98	88	9	No Distress	2	Normal	2	Normal	2	Decreased	1	36.3 to 38.3 degree	2	0	0		0	0	0	2		1	7	1	1	0	0	No	No	No	I/V 0.45% NACL / 5% GLUCOSE (R) ;		3	19.46	5.25	11.3	599	13.3
3035	0.787764	2.4	FEMALE	37.7	162	38	102/67	98	88	9	Some Distress	1	Normal	2	Normal	2	Normal	2	36.3 to 38.3 degree	2	0	1	35+6	1	8	0	0		0	2	0	0	0	0	No	No	No			3	12.31	3.45	11.4	529	1.7	0	0	0	0
3036	0.645263	1.2	MALE	39.7	194	44	73/50	98	88	9	No Distress	2	Normal	2	Normal	2	Normal	2	38.4 to 40.3 degree	1	0	0		0	0	0	1	1	0	1	0	0	0	0	No	No	No			3	16.57	14.75	11.8	433	26.5	0	0	0	0
3037	0.0582367	1.2	FEMALE	38	181	40	100/49	100	88	9	No Distress	2	Normal	2	Normal	2	Decreased	1	36.3 to 38.3 degree	2	0	0	38	1	2	0	2		0	2	0	0	0	0	No	No	No			3						30	0	55	0
3042	0.927148	0	FEMALE	39	136	36	96/45	99	88	9	No Distress	2	Normal	2	Normal	2	Normal	2	38.4 to 40.3 degree	1	0	0		0	0	0	0		0	1	0	0	0	0	No	No	No			3	13.17	6.06	15.8	253	5.3	15	75	30	0
3043	0.777371	2.4	MALE	38	148	40	82/46	100	88	10	No Distress	2	Normal	2	Normal	2	Normal	2	36.3 to 38.3 degree	2	0	0		0	0	0	0		0	2	0	0	0	0	No	No	No			3	15.94	8.61	10.2	598	30.5	77	17	23	0
3045	0.177862	0	MALE	38.1	130	50		99	88	10	No Distress	2	Normal	2	Normal	2	Normal	2	36.3 to 38.3 degree	2	0	0		0	0	0	0		0	3	0	0	0	0	No	No	No			3						0	0	0	0
3048	0.949617	2.4	FEMALE	37.8	182	40		100	2	9	No Distress	2	Normal	2	Normal	2	Decreased	1	36.3 to 38.3 degree	2	0	1	35+6	0	0	0	0		0	2	0	0	0	0	No	No	No			3
3049	0.68297	1.2	MALE	39.8	189	40		98	88	8	No Distress	2	Normal	2	Normal	2	Decreased	1	38.4 to 40.3 degree	1	0	0		1	8	0	1	1	0	1	0	0	0	0	No	No	No			3	14.6	7.74	10.9	379	19.2	275	30	20	0
3050	0.461105	2.4	FEMALE	38.3	145	40		100	88	10	No Distress	2	Normal	2	Normal	2	Normal	2	36.3 to 38.3 degree	2	0	0		0	0	0	2		0	1	0	0	0	0	No	No	No			3						0	0	0	0
3055	0.337742	1.2	FEMALE	38	159	38	82/47	98	88	10	No Distress	2	Normal	2	Normal	2	Normal	2	36.3 to 38.3 degree	2	0	0		0	0	0	0		0	1	0	0	0	0	No	No	No			3						25	0	10	0
3056	0.980449	2.4	MALE	38.5	160	36	79/56	100	88	9	No Distress	2	Normal	2	Normal	2	Normal	2	38.4 to 40.3 degree	1	0	0		0	0	0	0		0	1	0	0	0	0	No	No	No			3	13.93	7.66	11.3	416	43.9	920	175	15	0
3057	0.557994	1.2	FEMALE	38.7	178	40		97	88	8	No Distress	2	Normal	2	Normal	2	Decreased	1	38.4 to 40.3 degree	1	0	0		0	0	0	0		0	2	0	0	0	0	No	No	No			3	15.91	6.05	15.7	677	9.7	0	0	0	0
3059	0.455344	0	MALE	37.5	140	30		100	88	10	No Distress	2	Normal	2	Normal	2	Normal	2	36.3 to 38.3 degree	2	0	0		0	0	0	0		0	1	0	0	0	0	No	No	No			3	12.42	3.48	15.3	382		0	0	0	0
3060	0.269997	1.2	MALE	37.5	138	36		98	2	10	No Distress	2	Normal	2	Normal	2	Normal	2	36.3 to 38.3 degree	2	0	0		0	0	0	2		0	2	0	0	0	0	No	No	No			3
3061	0.0670817	2.4	MALE	38.4	191	38	no BP in CE; no BP taken on clerking in ward	100	88	9	No Distress	2	Normal	2	Normal	2	Normal	2	38.4 to 40.3 degree	1	0	0	37	0	0	0	0		0	4	0	0	0	0	No	No	No			3	10.25	2.26	10.8	417	15.5	15	0	8	0
3063	0.241136	0	FEMALE	38.6	169	40		99	88	8	No Distress	2	Normal	2	Normal	2	Decreased	1	38.4 to 40.3 degree	1	0	0		0	0	0	0		0	3	0	0	0	0	No	No	No			3	25.06	9.27	13.5	645	1.3	11	0	1	0
3064	0.756342	0	FEMALE	38.2	168	42		100	88	10	No Distress	2	Normal	2	Normal	2	Normal	2	36.3 to 38.3 degree	2	0	0		0	0	0	0		0	1	0	0	0	0	No	No	No			3	12.89	7.61	21.7	314
3069	0.164303	0	MALE	39.3	143	40		97	88	9	No Distress	2	Normal	2	Normal	2	Normal	2	38.4 to 40.3 degree	1	0	0		0	0	0	0		0	1	0	0	0	0	No	No	No			3	14.81	8.89	12.7	296	4.8	5	5	8	0
3070	0.978598	1.2	FEMALE	38	160	45		100	88	10	No Distress	2	Normal	2	Normal	2	Normal	2	36.3 to 38.3 degree	2	0	0		0	0	0	0		0	2	0	0	0	0	No	No	No			3						0	0	0	0
3072	0.74709	2.4	MALE	39.3	187	40		99	88	9	No Distress	2	Normal	2	Normal	2	Normal	2	38.4 to 40.3 degree	1	0	0		0	0	0	0		0	1	0	0	0	0	No	No	No			3	11.83	7.57	9.1	499	74.4	>2000	15	3	1
3073	0.387856	1.2	MALE	38.6	143	40	87/47	99	88	9	No Distress	2	Normal	2	Normal	2	Normal	2	38.4 to 40.3 degree	1	0	0		0	0	0	0		0	3	0	0	0	0	No	No	No			3	26.34	12.64	12	582	67.7	235	32	2	1
3074	0.647718	0	FEMALE	39.6	117	40	76/52	97	88	8	No Distress	2	Normal	2	Pale,Flushed,Mottled	1	Normal	2	38.4 to 40.3 degree	1	0	0		0	0	0	1	1	0	1	0	0	0	0	No	No	No			3	15.99	7.04	18.1	406	1.8	0	8	0	0
3076	0.265129	1.2	FEMALE	37.5	162	40		98	2	10	No Distress	2	Normal	2	Normal	2	Normal	2	36.3 to 38.3 degree	2	0	0		0	0	0	2		0	1	0	0	0	0	No	No	No			3	15.92	7.8	11.1	739	11.7	0	28	0	0
3077	0.607607	0	MALE	38.8	148	52	64/39	97	88	9	No Distress	2	Normal	2	Normal	2	Normal	2	38.4 to 40.3 degree	1	0	0		0	0	0	1	0	1	1	0	0	0	0	No	No	No			3	13.67	4.37	16.5	431	0.6	15	0	40	0
3078	0.760982	1.2	MALE	39.3	186	40	97/53	100	88	9	No Distress	2	Normal	2	Normal	2	Normal	2	38.4 to 40.3 degree	1	0	0		0	0	0	1	1	0	1	0	0	0	0	No	No	No			3	6.92	2.56	9.7	289	52.8	0	8	0	0
3080	0.113989	1.2	MALE	39.2	160	48	87/46	100	88	8	No Distress	2	Normal	2	Normal	2	Decreased	1	38.4 to 40.3 degree	1	0	0		0	0	0	1	0	0	1	0	0	0	0	No	No	No			3	10.78	5.71	9.1	571	1.2	0	0	0	0
3082	0.772257	1.2	MALE	37.8	158	38	95/51	98	2	10	No Distress	2	Normal	2	Normal	2	Normal	2	36.3 to 38.3 degree	2	0	0		0	0	0	0		0	3	0	0	0	0	No	No	No			3
3085	0.123511	1.2	FEMALE	39.3	189	44		100	88	9	No Distress	2	Normal	2	Normal	2	Normal	2	38.4 to 40.3 degree	1	0	0		0	0	0	0		0	1	0	0	0	0	No	No	No			3	18.46	10.71	11.7	509	26.6	0	0	0	0
3086	0.385385	2.4	MALE	38.6	194	42		100	88	9	No Distress	2	Normal	2	Normal	2	Normal	2	38.4 to 40.3 degree	1	0	0		0	0	0	0		0	1	0	0	0	0	No	No	No			3	8.16	4.57	10.2	409	10.1	0	25	10	0
3088	0.155098	1.2	FEMALE	38.2	170	54	100/80	100	88	9	No Distress	2	Normal	2	Normal	2	Decreased	1	36.3 to 38.3 degree	2	0	1	35	0	0	1	1	1	0	1	0	0	0	0	No	No	No			3	11.3	3.1	11.3	558	0.2	0	20	0	0
[truncated: 39 more columns]
